# Supplementary material for: fac-[N,N′-Bis(3-chloro-2-fluoro­benzyl­idene)ethyl­enediamine]bromido­tri­carbonyl­rhenium(I)
Source: Acta Crystallogr Sect E Struct Rep Online. 2009 Jan 14;65(Pt 2):m192–3. doi: 10.1107/S1600536809001044 (PMC2968185; doi:10.1107/S1600536809001044)
Supplement: Supplementary file 2 [file e-65-0m192-Isup2.hkl]

# 
# h,k,l, Fc-squared, Fo-squared, sigma(Fo-squared) and status flag 
# 
data_I
_shelx_title ' 32cfb_0m in P-1' 
_shelx_refln_list_code          4 
_shelx_F_calc_maximum      265.86 
_exptl_crystal_F_000       652.00 
_reflns_d_resolution_high  0.6196 
 
loop_ 
 _symmetry_equiv_pos_as_xyz 
 'x, y, z' 
 '-x, -y, -z' 
 
_cell_length_a     7.3238 
_cell_length_b    12.3077 
_cell_length_c    13.1984 
_cell_angle_alpha 116.504 
_cell_angle_beta   99.707 
_cell_angle_gamma  90.404 
 
_shelx_F_squared_multiplier     1.000 
 
loop_ 
 _refln_index_h 
 _refln_index_k 
 _refln_index_l 
 _refln_F_squared_calc 
 _refln_F_squared_meas 
 _refln_F_squared_sigma 
 _refln_observed_status 
   1   0   0    16768.16    19817.16    297.79 o 
   2   0   0      538.87      583.78     17.86 o 
   3   0   0       56.30       57.18     10.84 o 
   4   0   0     5872.90     6462.81     95.55 o 
   5   0   0    13569.82    14422.93    166.12 o 
   6   0   0    15569.96    16820.48    193.48 o 
   7   0   0     3338.50     3408.17     71.02 o 
   8   0   0      558.50      588.42     62.78 o 
   9   0   0      434.81      465.65     54.52 o 
  10   0   0     1029.39     1262.68     77.35 o 
  11   0   0      756.94      837.66    143.97 o 
 -11   1   0      264.61      288.27     55.80 o 
 -10   1   0      129.44      143.46     47.37 o 
  -9   1   0       30.77       77.20     39.91 o 
  -8   1   0      592.56      591.97     38.46 o 
  -7   1   0     2600.87     2448.26     45.84 o 
  -6   1   0     1835.27     1832.30     46.32 o 
  -5   1   0     6645.92     6583.52    101.85 o 
  -4   1   0     9242.33     9872.32    140.19 o 
  -3   1   0     2722.79     4400.66     78.82 o 
  -2   1   0     7699.29     9222.53    180.67 o 
  -1   1   0    39991.06    39550.85    487.88 o 
   1   1   0    23380.64    24233.98    545.23 o 
   2   1   0     7647.08     7639.85    106.21 o 
   4   1   0     4926.30     6918.25     84.35 o 
   5   1   0    12772.35    11892.59    139.20 o 
   6   1   0     7504.02     7083.98    114.74 o 
   7   1   0     3941.19     3576.44     74.03 o 
   8   1   0      364.72      643.51     44.65 o 
   9   1   0        3.62      282.40     49.66 o 
  10   1   0     1312.32     1466.68     86.37 o 
  11   1   0     1400.41     1469.60    124.42 o 
 -11   2   0        3.79       48.09     46.37 o 
 -10   2   0      140.83      186.24     49.04 o 
  -9   2   0     1078.69     1142.05     54.49 o 
  -8   2   0      556.18      715.35     33.74 o 
  -7   2   0     1668.19     1883.20     59.53 o 
  -6   2   0     2384.55     2424.21     62.39 o 
  -5   2   0       24.97       88.12     13.35 o 
  -4   2   0     3904.17     3733.58     66.20 o 
  -3   2   0     1985.62     2642.00     48.54 o 
  -1   2   0     7954.86     7995.92    104.59 o 
   1   2   0      457.73      930.81     14.60 o 
   2   2   0      119.37      224.12     13.16 o 
   3   2   0     4541.64     4440.60     70.65 o 
   4   2   0     2655.52     2906.90     42.05 o 
   5   2   0      699.05      837.73     20.85 o 
   6   2   0     3443.97     3456.79     69.23 o 
   7   2   0     1403.08     1305.89     36.40 o 
   8   2   0       42.58      -20.96     29.95 o 
   9   2   0      213.62      156.54     31.33 o 
  10   2   0      462.89      327.70     48.75 o 
  11   2   0      364.06      375.46     55.69 o 
 -11   3   0       37.52       26.73     56.96 o 
 -10   3   0      710.40      819.42     65.73 o 
  -9   3   0     2407.36     2650.29     67.16 o 
  -8   3   0     4499.45     4651.04     93.72 o 
  -7   3   0     2782.91     2582.19     54.82 o 
  -6   3   0      361.75      353.20     26.80 o 
  -4   3   0     8828.13    11159.66    164.09 o 
  -2   3   0     8729.71     9682.98    124.88 o 
  -1   3   0     5346.83     5939.20     90.87 o 
   0   3   0     1655.24     1561.91     22.37 o 
   1   3   0     4607.58     7593.17     67.01 o 
   2   3   0    12147.91    13559.13    124.77 o 
   3   3   0     3498.13     6233.51     67.44 o 
   4   3   0     4490.32     5128.87     72.88 o 
   5   3   0     3532.84     3276.61     60.09 o 
   6   3   0      172.74      391.73     24.32 o 
   7   3   0      752.82     1012.14     38.65 o 
   8   3   0      189.08      479.81     32.11 o 
   9   3   0      471.54      560.72     64.52 o 
  10   3   0      600.17      593.45     58.40 o 
  11   3   0      118.04       81.55     38.07 o 
 -10   4   0      943.45     1034.94     76.37 o 
  -9   4   0     2114.05     2089.78     70.44 o 
  -8   4   0     2883.53     2705.41     69.19 o 
  -7   4   0     4617.62     4648.22     80.55 o 
  -6   4   0     2512.07     2574.57     60.89 o 
  -5   4   0      436.97      528.93     28.98 o 
  -4   4   0     4171.69     3599.82     68.25 o 
  -3   4   0    17986.13    16551.60    232.69 o 
  -2   4   0    22127.14    19663.41    271.18 o 
  -1   4   0     6314.07     9177.00    104.09 o 
   0   4   0     2150.95     3296.61     37.74 o 
   2   4   0    11833.15    11108.56    100.49 o 
   3   4   0    34730.36    32194.15    271.02 o 
   4   4   0     7641.67     7375.02     73.69 o 
   5   4   0     2018.74     2869.95     43.16 o 
   6   4   0       46.14      593.01     84.29 o 
   7   4   0      663.54      973.43     39.81 o 
   8   4   0     1909.01     1772.81     82.62 o 
   9   4   0     2243.52     2138.45     69.95 o 
  10   4   0      818.38      814.57     53.00 o 
  11   4   0      114.33      213.49     68.72 o 
 -10   5   0      301.63      327.07     52.35 o 
  -9   5   0     1287.20     1171.87     53.04 o 
  -8   5   0      779.38      890.10     46.92 o 
  -7   5   0     1236.79     1207.01     47.40 o 
  -6   5   0     1362.75     1287.60     62.53 o 
  -5   5   0      874.79     1206.92     40.88 o 
  -4   5   0     3056.87     2995.94     62.35 o 
  -3   5   0     2183.43     2080.56     51.42 o 
  -2   5   0    17049.17    16136.17    197.18 o 
  -1   5   0    18722.04    17089.73    186.65 o 
   0   5   0      400.12      815.43     16.43 o 
   1   5   0     3027.96     2695.86     33.88 o 
   2   5   0     4036.90     3857.57     38.51 o 
   3   5   0     8661.98     8188.65     77.99 o 
   4   5   0    15872.93    14546.35    150.19 o 
   5   5   0     1986.48     1865.55     40.00 o 
   6   5   0        1.10      -18.95     13.81 o 
   7   5   0      611.40      642.78     29.76 o 
   8   5   0     2547.65     2403.52     70.99 o 
   9   5   0     1562.35     1379.22     61.59 o 
  10   5   0      819.34      865.38     56.64 o 
 -10   6   0      670.72      765.03    155.87 o 
  -9   6   0      472.12      506.24     56.92 o 
  -8   6   0       33.53       52.42     28.15 o 
  -7   6   0      223.37      432.19     54.14 o 
  -6   6   0       92.07      263.80     56.16 o 
  -5   6   0     1507.22     1333.06     44.31 o 
  -4   6   0     4263.84     3975.66     69.76 o 
  -3   6   0     4703.75     4411.11     74.31 o 
  -2   6   0       41.15      704.26     58.54 o 
   0   6   0      923.71     1158.59     20.84 o 
   1   6   0     4497.68     4154.72     45.38 o 
   2   6   0     2823.18     2819.88     34.36 o 
   3   6   0     3804.69     4330.18     53.97 o 
   4   6   0     1474.34     1639.79     29.89 o 
   6   6   0       76.91      134.64     24.24 o 
   7   6   0      650.49      536.15     33.05 o 
   8   6   0      338.30      357.86     31.86 o 
   9   6   0     1135.96     1171.64     61.57 o 
  10   6   0      600.09      620.15     54.31 o 
 -10   7   0     1457.89     1608.22     89.14 o 
  -9   7   0      432.71      443.99    105.50 o 
  -8   7   0       11.48       21.58     33.79 o 
  -7   7   0      496.46      504.94     43.87 o 
  -6   7   0     7519.45     6769.19    140.63 o 
  -5   7   0     7777.72     7409.44    148.07 o 
  -4   7   0     3019.85     3111.13     62.16 o 
  -3   7   0     2708.85     3079.69     54.10 o 
  -2   7   0        0.59       64.08     12.82 o 
  -1   7   0     2754.11     2321.64     32.79 o 
   0   7   0    13504.17    12427.81    109.17 o 
   1   7   0     5035.48     4927.16     55.92 o 
   2   7   0     3163.30     4398.38     55.78 o 
   3   7   0      892.56     1889.92     44.20 o 
   4   7   0      523.69      560.37     26.31 o 
   5   7   0      361.61      310.14     27.97 o 
   6   7   0     1444.99     1379.73     53.75 o 
   7   7   0     1379.96     1697.30     51.62 o 
   8   7   0      642.32      737.78     52.11 o 
   9   7   0      165.21      143.03     42.96 o 
  10   7   0        4.03        8.01     40.93 o 
 -10   8   0     1735.39     1854.30     96.41 o 
  -9   8   0      992.78     1191.78     81.97 o 
  -8   8   0       47.99       36.45     45.70 o 
  -7   8   0      962.56      903.15     56.06 o 
  -6   8   0     4286.64     4040.34     94.65 o 
  -5   8   0     8055.73     7608.25    123.39 o 
  -4   8   0     9747.23     9107.56    140.64 o 
  -3   8   0     3039.34     2940.05     61.44 o 
  -2   8   0      709.19      671.35     29.64 o 
  -1   8   0     4309.88     4107.77     54.37 o 
   0   8   0    13491.92    12291.30    116.18 o 
   1   8   0    12048.05    11215.59    101.26 o 
   2   8   0     4688.01     4293.55    100.64 o 
   3   8   0     1670.65     1644.15     34.62 o 
   4   8   0       10.43        9.13     20.69 o 
   5   8   0     3899.50     3563.38     83.45 o 
   6   8   0     4642.73     4235.92    109.87 o 
   7   8   0     2085.72     1799.42     62.97 o 
   8   8   0      549.28      444.14     58.92 o 
   9   8   0      145.61       54.88     50.01 o 
 -10   9   0      450.86      446.57    105.15 o 
  -9   9   0       30.52      -14.59     72.23 o 
  -8   9   0      122.87       98.43     87.50 o 
  -7   9   0      550.12      619.84     47.11 o 
  -6   9   0     3212.29     3183.82     72.21 o 
  -5   9   0     2074.90     2102.78     56.98 o 
  -4   9   0     4972.97     5088.59     92.52 o 
  -3   9   0      429.06      463.80     29.64 o 
  -2   9   0       65.31      100.08     18.66 o 
  -1   9   0     1292.11     1289.29     32.69 o 
   0   9   0     4541.66     4829.56     64.91 o 
   1   9   0    13059.04    12747.01    139.54 o 
   2   9   0     7490.07     7369.56    110.10 o 
   3   9   0      143.25      176.00     22.82 o 
   4   9   0       53.84      128.43     28.05 o 
   5   9   0     1448.47     1269.82     56.91 o 
   6   9   0     3434.62     3383.76    191.21 o 
   7   9   0     2274.54     2162.70     94.77 o 
   8   9   0      685.23      725.51     69.05 o 
   9   9   0       73.64       57.55     52.68 o 
 -10  10   0       10.91       38.47     82.48 o 
  -9  10   0       84.17       67.75     36.67 o 
  -8  10   0      387.80      326.00     40.70 o 
  -7  10   0     1003.75     1034.59     52.81 o 
  -6  10   0      759.50      755.57     41.82 o 
  -5  10   0      228.67      188.65     28.36 o 
  -4  10   0       59.89       41.66     26.14 o 
  -3  10   0      355.32      331.52     29.07 o 
  -1  10   0     3478.81     3508.03    115.81 o 
   0  10   0     3089.32     3017.51     52.93 o 
   1  10   0      675.81      652.59     47.11 o 
   2  10   0      411.96      428.21     29.89 o 
   3  10   0     1273.26     1566.84    108.70 o 
   4  10   0      782.89     1008.40     48.81 o 
   5  10   0     1025.67     1033.31     57.44 o 
   6  10   0     1298.11     1242.69     79.31 o 
   7  10   0      638.76      572.63     64.93 o 
   8  10   0      206.19      287.64     60.67 o 
  -9  11   0      643.54      801.12     63.04 o 
  -8  11   0     1811.36     1670.52     66.96 o 
  -7  11   0     1232.80     1256.76     57.50 o 
  -6  11   0      696.68      571.29     44.59 o 
  -5  11   0      756.67      748.30     42.33 o 
  -4  11   0      343.86      374.05     33.67 o 
  -3  11   0     4234.04     3808.48    133.71 o 
  -2  11   0     2705.87     2489.10     55.86 o 
  -1  11   0     1518.87     1410.08     41.93 o 
   0  11   0     2412.30     2189.80     48.05 o 
   1  11   0      209.65      237.72     27.92 o 
   2  11   0      128.23      114.80     32.05 o 
   3  11   0     1254.42     1176.05     52.62 o 
   4  11   0     1124.12     1000.37     64.47 o 
   5  11   0     1583.02     1460.96     67.88 o 
   6  11   0      216.62      173.99     43.43 o 
   7  11   0       29.28       35.08     50.23 o 
   8  11   0       15.04      -11.25     51.46 o 
  -9  12   0      379.69      447.85     58.20 o 
  -8  12   0     1622.27     1704.44     82.12 o 
  -7  12   0     2120.15     2133.30     73.99 o 
  -6  12   0     2324.80     2348.46     75.01 o 
  -5  12   0        7.06      -17.05     28.01 o 
  -4  12   0      354.02      376.22     35.60 o 
  -3  12   0     2050.72     1970.43     58.31 o 
  -2  12   0     5972.81     5708.75     95.32 o 
  -1  12   0     4246.87     4164.23     76.24 o 
   0  12   0     2135.89     2011.64     54.71 o 
   1  12   0        1.20        6.34     30.39 o 
   2  12   0      945.05     1035.49     53.22 o 
   3  12   0     2401.71     2270.98     78.66 o 
   4  12   0     2889.48     2919.15    117.80 o 
   5  12   0     1339.39     1253.32     88.97 o 
   6  12   0      425.56      415.01     73.00 o 
   7  12   0        8.77       30.08     52.79 o 
  -8  13   0      568.60      530.57     60.99 o 
  -7  13   0      720.74      692.22     63.11 o 
  -6  13   0      659.79      569.67     49.42 o 
  -5  13   0      103.63       54.29     32.93 o 
  -4  13   0      253.56      263.15     37.31 o 
  -3  13   0     1614.13     1456.71     53.05 o 
  -2  13   0     1856.02     1726.11     78.67 o 
  -1  13   0     3116.35     3034.82     69.71 o 
   0  13   0      444.07      527.87     37.24 o 
   1  13   0        5.92       71.00     34.52 o 
   2  13   0      292.29      272.53     39.96 o 
   3  13   0     1253.05     1153.38     72.38 o 
   4  13   0     2964.48     2710.22    130.81 o 
   5  13   0     1087.78     1132.91     90.40 o 
   6  13   0      128.95      210.09     92.62 o 
   7  13   0        3.20       -4.15     61.94 o 
  -8  14   0      171.87      137.25     50.92 o 
  -7  14   0       34.81       -6.98     64.93 o 
  -6  14   0       21.32       -4.73     37.21 o 
  -5  14   0       82.19       90.87     36.87 o 
  -4  14   0      327.28      257.23     40.15 o 
  -3  14   0      791.72      787.98     50.97 o 
  -2  14   0      208.12      152.25     33.42 o 
  -1  14   0       13.66       11.90     38.08 o 
   0  14   0      269.89      137.67    119.44 o 
   1  14   0      119.82       46.06     36.57 o 
   2  14   0      424.14      471.97     52.14 o 
   3  14   0      341.36      245.69    105.12 o 
   4  14   0      496.22      542.18     75.64 o 
   5  14   0      255.48      242.96     68.86 o 
   6  14   0      142.87      165.84     69.21 o 
  -7  15   0        1.56       24.10     50.04 o 
  -6  15   0      453.92      521.49    109.33 o 
  -5  15   0      983.79      958.65     60.87 o 
  -4  15   0      656.49      611.39    106.85 o 
  -3  15   0      586.51      596.06     45.27 o 
  -2  15   0      183.43      167.31     48.42 o 
  -1  15   0       33.32       20.01     82.69 o 
   0  15   0      624.97      684.74    100.38 o 
   1  15   0      415.83      378.68     48.93 o 
   2  15   0      149.76      107.67     44.65 o 
   3  15   0      589.79      659.73    131.47 o 
   4  15   0      121.31      125.20     62.65 o 
   5  15   0        0.29      -66.40     58.53 o 
  -6  16   0      249.85      168.50     55.13 o 
  -5  16   0     1210.93     1224.35     81.45 o 
  -4  16   0     1727.29     1879.26     89.74 o 
  -3  16   0      663.30      717.99     49.50 o 
  -2  16   0      224.60      208.61     54.47 o 
  -1  16   0        5.89     -121.72     79.25 o 
   0  16   0      774.02      903.75    112.03 o 
   1  16   0     1291.51     1490.25     94.16 o 
   2  16   0      815.22      785.68     59.56 o 
   3  16   0      530.86      547.08     74.32 o 
   4  16   0       77.62       68.87     94.52 o 
  -4  17   0      767.67      771.36     99.18 o 
  -3  17   0      901.26      986.02    124.95 o 
  -2  17   0      224.46      130.07     91.46 o 
  -1  17   0       90.45       17.76     80.23 o 
   0  17   0      552.99      602.48    100.73 o 
   1  17   0      846.58      732.26     99.25 o 
   2  17   0      883.75     1261.46    168.26 o 
   0 -18   1      258.37      251.37     90.76 o 
   1 -18   1      532.09      527.79    108.45 o 
   2 -18   1     1050.74     1272.06    131.89 o 
  -3 -17   1       24.37       47.53     61.81 o 
  -2 -17   1       50.48       69.31     58.47 o 
  -1 -17   1       10.09      -22.53     73.49 o 
   0 -17   1      255.83      253.47     87.46 o 
   1 -17   1      306.49      378.07     98.97 o 
   2 -17   1      771.44      822.11    115.68 o 
   3 -17   1      199.47      163.13     96.03 o 
   4 -17   1       73.15        5.11     51.87 o 
   5 -17   1       21.63      -35.05     49.36 o 
  -4 -16   1      130.05       69.80     81.07 o 
  -3 -16   1        0.94      -75.90     66.54 o 
  -2 -16   1      333.41      383.84     57.11 o 
  -1 -16   1      370.86      529.99    143.30 o 
   0 -16   1      416.05      221.88     86.34 o 
   1 -16   1     1008.62     1078.60    121.01 o 
   2 -16   1       57.17       44.27     46.40 o 
   3 -16   1        0.06      -23.33     29.43 o 
   4 -16   1       39.56       34.73     47.88 o 
   5 -16   1      350.74      343.36     58.35 o 
   6 -16   1      254.91      250.75     68.47 o 
  -5 -15   1      456.88      489.66     76.56 o 
  -4 -15   1      108.78      103.53    118.00 o 
  -3 -15   1       49.26       23.12     54.91 o 
  -2 -15   1     1031.22     1174.91     65.64 o 
  -1 -15   1     1653.83     1568.75     71.05 o 
   0 -15   1     2284.33     2455.25    149.02 o 
   1 -15   1     1346.75     1496.82    122.07 o 
   2 -15   1      125.01        5.57     33.95 o 
   3 -15   1      382.96      379.25     43.23 o 
   4 -15   1     1573.58     1514.87     64.98 o 
   5 -15   1      920.76      913.73    190.93 o 
   6 -15   1      669.63      512.62     62.41 o 
   7 -15   1      205.18      205.58     54.55 o 
  -6 -14   1      465.00      297.29     71.02 o 
  -5 -14   1      707.18      552.62     76.19 o 
  -4 -14   1      307.94      237.34     64.69 o 
  -3 -14   1      230.72      206.48     59.84 o 
  -2 -14   1     1058.79      973.99     55.11 o 
  -1 -14   1     2682.82     2778.32    113.41 o 
   0 -14   1     3209.98     3286.95    232.31 o 
   1 -14   1      785.69      733.21     53.99 o 
   2 -14   1      162.57      163.62     29.14 o 
   3 -14   1      173.17      110.83     33.87 o 
   4 -14   1     2508.27     2502.01     77.53 o 
   5 -14   1     2570.47     2716.62     82.95 o 
   6 -14   1     1002.06     1063.41     60.66 o 
   7 -14   1      549.74      623.06    126.38 o 
   8 -14   1       34.08      -35.09     80.93 o 
  -7 -13   1      291.53      318.53     72.19 o 
  -6 -13   1      276.13      168.85     64.80 o 
  -5 -13   1      124.69       77.15     59.85 o 
  -4 -13   1        0.51      -40.10     51.08 o 
  -3 -13   1      670.82      628.72     50.24 o 
  -2 -13   1     1094.41     1011.41     53.86 o 
  -1 -13   1      573.54      486.66     43.28 o 
   0 -13   1      855.45      812.08     39.99 o 
   1 -13   1      493.88      531.74     34.06 o 
   2 -13   1       81.83      105.22     26.21 o 
   3 -13   1      690.08      657.82     43.86 o 
   4 -13   1     1582.57     1462.02     54.57 o 
   5 -13   1     1182.34     1111.69     55.15 o 
   6 -13   1     1471.29     1353.91     72.46 o 
   7 -13   1      204.27      253.53     42.63 o 
   8 -13   1        1.05       47.98     59.70 o 
  -8 -12   1      463.52      532.11     71.26 o 
  -7 -12   1      503.52      491.25     69.45 o 
  -6 -12   1       51.52       64.84     44.96 o 
  -5 -12   1      546.16      676.93     74.68 o 
  -4 -12   1     1339.46     1347.06     86.75 o 
  -3 -12   1      836.60      777.00     46.96 o 
  -2 -12   1     1214.66     1275.03     54.90 o 
  -1 -12   1     1486.75     1692.19     59.94 o 
   0 -12   1       29.30       -6.99     21.90 o 
   1 -12   1      753.57      734.72     35.89 o 
   2 -12   1      317.43      324.07     29.10 o 
   3 -12   1     2180.88     1979.81     57.95 o 
   4 -12   1     1665.79     1596.75     53.81 o 
   5 -12   1      182.20      186.45     54.65 o 
   6 -12   1      127.89      104.99     33.86 o 
   7 -12   1        1.90      -60.71     31.22 o 
   8 -12   1      270.65      271.14     62.51 o 
   9 -12   1      294.86      282.53     52.48 o 
  -8 -11   1     1272.05     1218.46     85.58 o 
  -7 -11   1      195.52      191.20     55.67 o 
  -6 -11   1       35.60      -23.70     45.52 o 
  -5 -11   1      243.54      332.84     43.94 o 
  -4 -11   1     2308.95     2593.22     81.40 o 
  -3 -11   1     7965.80     7844.94    182.31 o 
  -2 -11   1     3451.40     3205.49     79.15 o 
  -1 -11   1     1241.45     1118.15     40.93 o 
   0 -11   1      352.99      411.80     23.43 o 
   1 -11   1     2974.16     3047.47     60.46 o 
   2 -11   1     3119.14     3361.24     70.61 o 
   3 -11   1     7202.61     6950.78    119.09 o 
   4 -11   1     3190.23     2994.73     70.20 o 
   5 -11   1      556.84      511.85     42.04 o 
   6 -11   1      771.46      757.69     53.41 o 
   7 -11   1     1376.41     1497.35     60.36 o 
   8 -11   1      924.44      946.33     56.49 o 
   9 -11   1     1250.42     1436.71     76.80 o 
  -9 -10   1      376.92      259.56     61.43 o 
  -8 -10   1      815.27      749.11     72.42 o 
  -7 -10   1      676.49      529.22     62.36 o 
  -6 -10   1        6.66      -20.70     41.29 o 
  -5 -10   1      840.21      777.04     51.80 o 
  -4 -10   1     3538.99     3387.08    171.09 o 
  -3 -10   1     4333.10     3878.66    108.39 o 
  -2 -10   1     6367.83     5996.52    115.40 o 
  -1 -10   1     2342.56     2195.51     52.26 o 
   0 -10   1        6.33       20.93     16.90 o 
   1 -10   1     1589.96     1393.68     36.54 o 
   2 -10   1    12889.90    12129.23    151.03 o 
   3 -10   1     6612.05     6086.95    105.49 o 
   4 -10   1     3942.37     3561.93     74.96 o 
   5 -10   1      957.85      963.85     43.59 o 
   6 -10   1      329.61      338.63     32.83 o 
   7 -10   1     2894.70     2760.99     76.78 o 
   8 -10   1     3118.91     3123.09     83.89 o 
   9 -10   1     1112.27     1148.87    108.94 o 
  10 -10   1      719.13      848.72    119.26 o 
  -9  -9   1      540.68      638.84     69.61 o 
  -8  -9   1       59.82      -25.85     44.64 o 
  -7  -9   1        7.29       72.52     50.50 o 
  -6  -9   1      184.20      246.24     46.76 o 
  -5  -9   1      830.98     1025.07     52.14 o 
  -4  -9   1     1142.72     1259.25     53.36 o 
  -3  -9   1     2633.04     2371.09     52.79 o 
  -2  -9   1     3944.10     3595.92     70.89 o 
  -1  -9   1      597.92      820.57     22.30 o 
   0  -9   1      440.71      779.96     38.00 o 
   1  -9   1     1585.37     1598.76     36.53 o 
   2  -9   1     1921.97     2203.66     44.17 o 
   3  -9   1     6897.55     6210.84    104.51 o 
   4  -9   1     3223.46     2990.44     65.78 o 
   5  -9   1       65.52       42.03     21.62 o 
   6  -9   1       62.85       34.05     22.83 o 
   7  -9   1     1314.75     1316.55     48.29 o 
   8  -9   1     1777.26     1800.51     86.54 o 
   9  -9   1     1838.04     1805.66     91.78 o 
  10  -9   1      285.33      244.42     91.88 o 
 -10  -8   1      311.63      330.70     63.61 o 
  -9  -8   1      166.75      207.43     54.05 o 
  -8  -8   1       27.45      174.68     47.39 o 
  -7  -8   1      990.34     1335.33     78.26 o 
  -6  -8   1     2108.83     2157.28     63.94 o 
  -5  -8   1     2237.33     1903.10     51.81 o 
  -4  -8   1     2107.66     1931.01     47.93 o 
  -3  -8   1      828.65     1284.74     36.67 o 
  -1  -8   1     2899.17     4030.57     49.31 o 
   0  -8   1      914.97     1109.57     23.41 o 
   1  -8   1     4188.23     3821.33     53.37 o 
   2  -8   1     2566.33     2385.38     43.48 o 
   3  -8   1      602.18     1481.87    101.78 o 
   4  -8   1       30.05       91.97     23.28 o 
   5  -8   1       76.45       96.87     21.06 o 
   6  -8   1      703.55      720.18     35.78 o 
   7  -8   1     1071.60     1013.21     55.44 o 
   8  -8   1      442.07      538.50     57.71 o 
   9  -8   1      357.44      489.52     61.54 o 
  10  -8   1       67.43       20.18     74.69 o 
 -10  -7   1      912.07     1028.54     63.61 o 
  -9  -7   1       41.76      -44.80     34.02 o 
  -8  -7   1       77.10       28.33     30.55 o 
  -7  -7   1     1297.41     1149.29     44.05 o 
  -6  -7   1     8680.67     7932.20    123.39 o 
  -5  -7   1     7000.18     6330.43     92.98 o 
  -4  -7   1      631.52      686.14     27.25 o 
  -3  -7   1      690.39     1035.87     32.08 o 
  -2  -7   1     1184.34     1011.13     20.50 o 
  -1  -7   1    13524.39    12450.90    114.79 o 
   0  -7   1    19749.10    17750.85    149.98 o 
   1  -7   1     7252.22     6483.53     70.02 o 
   2  -7   1     4531.16     5361.82     73.32 o 
   3  -7   1       27.19      168.75     47.10 o 
   4  -7   1     3977.95     3446.45     58.43 o 
   5  -7   1     1714.35     1711.03     50.92 o 
   6  -7   1     4472.19     4193.41     88.78 o 
   7  -7   1     3513.15     3442.00     81.16 o 
   8  -7   1      285.17      342.28     37.39 o 
   9  -7   1      197.40      199.13     47.79 o 
  10  -7   1      153.46      186.01     54.91 o 
 -10  -6   1      614.27      693.23     53.31 o 
  -9  -6   1      102.76      128.21     33.23 o 
  -8  -6   1      411.89      596.34     32.46 o 
  -7  -6   1     1140.30     1156.94     37.67 o 
  -6  -6   1     3779.79     3324.63     54.97 o 
  -5  -6   1     5383.44     5719.55     77.39 o 
  -4  -6   1     3393.64     3493.40     46.81 o 
  -3  -6   1      181.73      604.07     19.22 o 
  -2  -6   1     5148.53     6405.56     65.40 o 
  -1  -6   1     9136.68     8380.96     84.92 o 
   0  -6   1    15728.89    13945.72    125.88 o 
   1  -6   1    11135.66    11092.52    115.69 o 
   2  -6   1     8505.95     7980.53     92.43 o 
   3  -6   1     1639.01     2184.86     41.76 o 
   4  -6   1     4160.53     3877.52     62.46 o 
   5  -6   1    12210.36    11172.29    174.66 o 
   6  -6   1     5292.62     4853.02     94.93 o 
   7  -6   1     3093.72     2903.66     72.19 o 
   8  -6   1      965.19     1092.15     50.22 o 
   9  -6   1        6.26       28.25     37.40 o 
  10  -6   1     1293.67     1418.64     79.22 o 
 -11  -5   1       97.00      170.60     43.48 o 
 -10  -5   1        7.11      169.45     38.95 o 
  -9  -5   1        6.51      -34.22     30.87 o 
  -8  -5   1       50.51       43.02     20.18 o 
  -7  -5   1     1786.08     1848.44     42.44 o 
  -6  -5   1     2403.04     3051.54     49.74 o 
  -4  -5   1      818.23     1770.67     27.83 o 
  -3  -5   1        1.00      106.72     12.49 o 
   0  -5   1    11314.97    11916.41    107.38 o 
   1  -5   1     8144.38    10726.91    130.42 o 
   2  -5   1     2089.59     3728.51     51.93 o 
   3  -5   1        7.74        8.50      8.31 o 
   4  -5   1      556.75     1026.55     34.74 o 
   5  -5   1     2599.90     3134.39     66.81 o 
   6  -5   1     7551.42     7872.78    132.00 o 
   7  -5   1     2554.17     2583.87     72.94 o 
   8  -5   1      405.32      375.02     36.49 o 
   9  -5   1        9.92      -20.01     42.02 o 
  10  -5   1      823.09      982.93    108.10 o 
  11  -5   1      538.52      605.76     64.82 o 
 -11  -4   1       24.95       25.74     37.81 o 
 -10  -4   1      101.55      141.04     36.65 o 
  -9  -4   1     1713.19     1677.77     62.11 o 
  -8  -4   1     1692.33     1723.14     51.21 o 
  -7  -4   1     1535.14     1467.32     44.56 o 
  -6  -4   1      421.98      412.77     23.42 o 
  -5  -4   1        2.08       77.11     15.37 o 
  -4  -4   1      223.51      436.71     14.19 o 
  -3  -4   1     5060.47     5154.25     50.20 o 
  -2  -4   1     3432.30     5742.62     57.88 o 
  -1  -4   1     6519.04     7849.96     80.35 o 
   0  -4   1       90.65      855.78     16.91 o 
   1  -4   1      355.04      487.22     26.75 o 
   3  -4   1     1220.32     2558.40     51.03 o 
   4  -4   1     2971.92     3832.70     71.19 o 
   5  -4   1     2441.03     2761.08     59.64 o 
   6  -4   1     1101.86     1100.06     40.71 o 
   7  -4   1      280.38      371.79     31.70 o 
   8  -4   1       25.12       91.12     25.86 o 
   9  -4   1      309.61      360.92     36.92 o 
  10  -4   1      141.45      254.06     51.53 o 
  11  -4   1      164.63      104.23     49.95 o 
 -11  -3   1        7.54       18.44     36.46 o 
 -10  -3   1      481.03      482.71     43.09 o 
  -9  -3   1     1616.49     1526.88     57.09 o 
  -8  -3   1     5110.67     5077.82     91.21 o 
  -7  -3   1     7108.28     6987.59    101.33 o 
  -6  -3   1     1367.56     1680.10     38.09 o 
  -5  -3   1      113.56      333.10     24.51 o 
  -4  -3   1     6595.01     6029.40     75.53 o 
  -3  -3   1    21958.04    20903.58    228.10 o 
  -2  -3   1    26118.49    27395.22    256.04 o 
  -1  -3   1    10480.60    14399.52    130.05 o 
   0  -3   1     4174.49     3652.46     46.25 o 
   1  -3   1      577.20     1582.23     41.90 o 
   2  -3   1    16480.37    16349.28    187.59 o 
   3  -3   1    14229.71    13517.48    190.88 o 
   4  -3   1    14808.73    15249.79    216.93 o 
   5  -3   1     5604.79     5088.24     88.67 o 
   6  -3   1       21.12      100.85     16.25 o 
   7  -3   1      364.30      493.64     32.50 o 
   8  -3   1      574.17      609.21     39.02 o 
   9  -3   1     1491.72     1502.67     57.84 o 
  10  -3   1     1225.70     1124.57     73.07 o 
  11  -3   1      190.18      253.34     54.74 o 
 -11  -2   1        2.15       30.39     42.01 o 
 -10  -2   1      431.65      464.68     99.96 o 
  -9  -2   1     1631.86     1976.28     87.66 o 
  -8  -2   1     5493.72     5926.46    123.75 o 
  -7  -2   1     8439.09     8170.17    132.56 o 
  -6  -2   1     1687.53     1676.78     46.27 o 
  -5  -2   1     1460.31     2430.64     39.89 o 
  -4  -2   1     2644.83     4055.14     61.19 o 
  -3  -2   1    17158.59    21980.82    291.85 o 
  -2  -2   1    64520.21    67030.31    782.38 o 
  -1  -2   1    28632.96    28298.18    284.24 o 
   0  -2   1     1199.21     1176.35     18.48 o 
   2  -2   1    19249.15    27314.32    366.18 o 
   3  -2   1    38165.68    39374.81    525.23 o 
   4  -2   1    14186.28    13718.53    189.11 o 
   5  -2   1     8968.37     8387.73    125.60 o 
   6  -2   1     2358.75     2366.22     52.54 o 
   7  -2   1     1316.44     2235.12     64.26 o 
   8  -2   1     5539.77     6101.60    130.50 o 
   9  -2   1     3272.28     3410.45     83.94 o 
  10  -2   1     1379.50     1447.10     80.97 o 
  11  -2   1      681.22      745.71     70.13 o 
 -11  -1   1       55.17       43.88     48.53 o 
 -10  -1   1      704.97      605.16     97.57 o 
  -9  -1   1     1670.20     1498.11     76.22 o 
  -8  -1   1      847.50      813.48     45.94 o 
  -7  -1   1      306.43      520.89     35.11 o 
  -6  -1   1     1061.49     1144.57     34.85 o 
  -5  -1   1     1300.51     2115.13     35.12 o 
  -4  -1   1     7377.95     8080.58     87.65 o 
  -3  -1   1    10697.57    10784.33    130.90 o 
  -2  -1   1    14718.77    16009.40    172.61 o 
   2  -1   1     3970.23     4728.57    115.94 o 
   3  -1   1    20286.58    19347.60    233.07 o 
   4  -1   1    17644.77    17465.74    214.06 o 
   5  -1   1     1621.18     3074.53     50.69 o 
   6  -1   1      506.90     1306.04     35.77 o 
   7  -1   1      253.94      528.57     31.69 o 
   8  -1   1     3654.73     3506.73     91.30 o 
   9  -1   1     3773.66     3597.62     86.73 o 
  10  -1   1     1436.76     1434.28     81.13 o 
  11  -1   1      398.34      568.06     62.99 o 
 -11   0   1     1123.97     1317.66     82.57 o 
 -10   0   1      480.02      530.63     59.29 o 
  -9   0   1      697.90      624.68    111.40 o 
  -8   0   1      585.31      613.70     42.26 o 
  -7   0   1       96.11      102.56     18.33 o 
  -6   0   1     6901.07     7064.79     89.81 o 
  -5   0   1     7734.94     8293.62    120.37 o 
  -4   0   1     2301.29     2345.03     49.28 o 
  -2   0   1       50.30      103.37     16.12 o 
  -1   0   1       46.47       63.35      4.46 o 
   1   0   1    10394.61    12235.48    154.83 o 
   2   0   1     1750.32     1855.01     33.02 o 
   3   0   1      608.85      676.73     19.45 o 
   4   0   1     1228.81     1345.94     30.97 o 
   5   0   1      322.25      327.55     18.76 o 
   6   0   1      578.15      651.38     41.77 o 
   7   0   1      896.17      953.31     39.70 o 
   8   0   1     1716.91     1577.79     63.33 o 
   9   0   1      991.54     1115.04     70.52 o 
  10   0   1      403.56      471.29     60.37 o 
  11   0   1       16.04       62.32     50.86 o 
 -11   1   1     1197.91     1232.37     78.04 o 
 -10   1   1     2204.50     2158.33     91.54 o 
  -9   1   1     1331.89     1328.00     72.10 o 
  -8   1   1        6.46      146.27     22.47 o 
  -7   1   1      921.46     1394.59     39.84 o 
  -6   1   1     6745.59     6818.59     98.69 o 
  -5   1   1    14536.89    14425.95    182.92 o 
  -4   1   1    10832.11     9917.26    143.95 o 
  -3   1   1     9097.04    10732.93    151.32 o 
  -1   1   1     3419.16     5485.22    170.55 o 
   0   1   1    12716.27    15290.42    143.65 o 
   1   1   1    22557.55    22097.45    216.62 o 
   2   1   1     5483.25     5514.11     67.26 o 
   3   1   1     6625.53     8316.76    108.23 o 
   5   1   1     5482.08     6465.01     83.37 o 
   6   1   1     1087.39     1310.34     41.58 o 
   7   1   1     4396.53     4139.86     82.08 o 
   8   1   1     1749.31     1478.16     45.96 o 
   9   1   1       55.25      105.82     28.50 o 
  10   1   1        3.97       17.84     30.58 o 
  11   1   1      134.61      242.95     58.44 o 
 -11   2   1      595.22      757.53     88.16 o 
 -10   2   1      907.47      960.16     68.14 o 
  -9   2   1     1591.00     1606.39     75.57 o 
  -8   2   1      245.20      286.09     23.59 o 
  -7   2   1      423.07      507.33     27.50 o 
  -6   2   1     4141.52     4083.62     68.86 o 
  -5   2   1    11474.06    10990.25    163.68 o 
  -4   2   1    23398.27    23721.56    324.17 o 
  -3   2   1     3132.80     4904.03     77.91 o 
  -2   2   1       37.12      215.77     39.47 o 
   0   2   1    40942.56    37271.70    402.95 o 
   1   2   1    33744.61    35852.21    283.88 o 
   2   2   1    18332.56    18703.97    161.84 o 
   3   2   1     4480.52     5102.47     64.46 o 
   4   2   1      600.01     1179.01     22.73 o 
   5   2   1     4108.46     3813.01     50.34 o 
   6   2   1     4491.28     4894.90     75.51 o 
   7   2   1     4544.87     4819.55     78.24 o 
   8   2   1     2627.77     2838.49     65.54 o 
   9   2   1      467.27      653.12     43.66 o 
  10   2   1      277.00      294.90     39.35 o 
  11   2   1      483.38      468.64     59.27 o 
 -10   3   1       78.67       23.23     41.82 o 
  -9   3   1      166.67      214.70     30.05 o 
  -8   3   1      122.01      199.03     33.27 o 
  -7   3   1      502.51      592.16     33.83 o 
  -6   3   1     3493.84     3061.53     65.88 o 
  -5   3   1     1599.29     1555.86     42.48 o 
  -4   3   1     3752.39     3549.04     65.81 o 
  -3   3   1     5653.51     5533.12     79.05 o 
  -1   3   1     9527.93     8822.23     92.75 o 
   0   3   1     6014.30     5417.15     55.34 o 
   1   3   1    10645.28     9772.03     79.09 o 
   2   3   1    10913.53     9962.10     95.96 o 
   3   3   1     3560.35     3190.82     34.72 o 
   4   3   1       61.04      348.73     13.39 o 
   5   3   1      262.07      707.31     23.71 o 
   6   3   1     5092.91     4658.64     74.86 o 
   7   3   1     4585.65     4447.30     75.85 o 
   8   3   1      651.61      643.66     41.17 o 
   9   3   1      535.20      490.41     67.78 o 
  10   3   1       12.72        7.99     33.57 o 
  11   3   1      453.81      478.95     49.42 o 
  -9   4   1     1109.74     1155.43     51.16 o 
  -8   4   1      871.94      928.70     45.36 o 
  -7   4   1      939.33      974.60     41.50 o 
  -6   4   1     2372.54     2439.90     59.37 o 
  -5   4   1     2722.96     3299.40     68.17 o 
  -3   4   1     3107.45     3099.47     50.43 o 
  -2   4   1     5215.18     4890.09     71.51 o 
  -1   4   1     7555.05     6969.27     77.35 o 
   2   4   1     6436.08     6715.78     55.14 o 
   3   4   1      510.97      487.03     14.37 o 
   4   4   1     4259.81     4064.38     49.37 o 
   5   4   1      191.21      379.88     17.53 o 
   6   4   1      297.82      701.88     25.22 o 
   7   4   1     1040.74     1126.16     34.93 o 
   8   4   1      923.77      874.76     37.25 o 
   9   4   1        0.05       12.23     25.70 o 
  10   4   1      113.22       45.00     36.66 o 
 -10   5   1       16.99     -107.19     59.38 o 
  -9   5   1      746.90      823.63     49.18 o 
  -8   5   1     4274.24     4204.01     91.77 o 
  -7   5   1     6837.58     6711.97    122.20 o 
  -6   5   1     3816.20     3732.06     78.87 o 
  -5   5   1      439.26      488.73     30.31 o 
  -4   5   1     1674.94     1380.31     46.17 o 
  -3   5   1     6264.54     5941.32     76.37 o 
  -2   5   1    20625.16    20689.16    206.16 o 
  -1   5   1    16185.83    15556.82    143.83 o 
   0   5   1     6396.09     6682.62     62.96 o 
   1   5   1       29.23      122.77     10.13 o 
   2   5   1     2466.30     2285.55     26.39 o 
   3   5   1     6123.40     6059.12     64.52 o 
   4   5   1     3590.06     5627.31     64.62 o 
   5   5   1     4263.39     4556.03     70.87 o 
   6   5   1     1668.33     1635.63     40.50 o 
   7   5   1        5.98       -5.29     19.35 o 
   8   5   1       86.24       82.21     25.69 o 
   9   5   1      314.32      513.42     47.41 o 
  10   5   1      596.09      750.72     55.77 o 
 -10   6   1      160.81      203.62     51.49 o 
  -9   6   1      855.23      925.24     69.51 o 
  -8   6   1     2780.03     2514.58    100.41 o 
  -7   6   1     3827.53     3786.27    104.33 o 
  -6   6   1     7140.82     6826.61    152.22 o 
  -5   6   1      851.33      846.04     41.93 o 
  -4   6   1      426.41      494.66     25.54 o 
  -3   6   1     5562.95     4947.71     74.53 o 
  -2   6   1    29156.45    26469.52    278.86 o 
  -1   6   1    16716.38    14921.00    131.84 o 
   0   6   1     3163.61     3126.94     34.43 o 
   1   6   1     1040.95     1095.26     20.10 o 
   2   6   1     1139.42     1528.54     23.02 o 
   3   6   1    10217.22     9196.61     97.54 o 
   4   6   1    13158.29    11885.74    122.66 o 
   5   6   1     7544.17     6848.98     98.83 o 
   6   6   1     1223.70     1136.27     41.82 o 
   7   6   1        1.16       33.79     24.38 o 
   8   6   1      675.74      839.68     42.40 o 
   9   6   1      822.74      937.47     58.38 o 
  10   6   1      968.75      903.24     60.90 o 
 -10   7   1        4.73      -24.19     53.00 o 
  -9   7   1     1086.36     1164.68     76.28 o 
  -8   7   1     1123.43     1065.44     58.18 o 
  -7   7   1      833.44      834.94     71.46 o 
  -6   7   1     1756.22     1663.52     74.70 o 
  -5   7   1      304.31      240.21     26.64 o 
  -4   7   1      146.82      224.13     61.35 o 
  -3   7   1     4292.73     4609.24     85.41 o 
  -2   7   1     5086.91     4825.82     68.84 o 
  -1   7   1     6568.76     6232.00     69.26 o 
   0   7   1     4104.24     3508.43     42.81 o 
   1   7   1      198.16      515.45     56.01 o 
   2   7   1     1676.72     2011.03     34.35 o 
   3   7   1     4628.44     4480.82     87.92 o 
   4   7   1     9329.45     8999.84    116.84 o 
   5   7   1     2646.21     2399.53     52.56 o 
   6   7   1      520.29      551.87     32.43 o 
   7   7   1      235.53      162.48     30.65 o 
   8   7   1      423.22      376.90     54.36 o 
   9   7   1     1259.74     1127.94     65.83 o 
 -10   8   1      559.35      594.33    105.57 o 
  -9   8   1      915.54      899.47     75.41 o 
  -8   8   1      624.12      678.68     80.41 o 
  -7   8   1      144.31      136.21     35.41 o 
  -6   8   1      544.32      678.54     36.62 o 
  -5   8   1      408.42      491.31     51.35 o 
  -4   8   1      399.11      458.55     37.23 o 
  -3   8   1     3931.53     3451.54     68.97 o 
  -2   8   1     3403.43     2945.30     51.21 o 
  -1   8   1       93.52      110.82     50.26 o 
   0   8   1       11.30       17.34     15.58 o 
   1   8   1     1499.61     2125.20     36.78 o 
   2   8   1     1878.20     2262.59     53.87 o 
   3   8   1      794.24      728.41     28.19 o 
   4   8   1     1491.38     1237.33     51.12 o 
   5   8   1      905.42     1350.73     43.41 o 
   6   8   1      108.12      326.05     39.58 o 
   7   8   1      499.57      593.55     47.08 o 
   8   8   1      181.47      187.51     50.98 o 
   9   8   1      176.54       88.52     52.79 o 
 -10   9   1     1759.75     1926.83    146.99 o 
  -9   9   1     1243.22     1271.00    130.95 o 
  -8   9   1      549.12      469.16     40.94 o 
  -7   9   1      206.12      118.43     28.43 o 
  -6   9   1      869.79      787.04     54.15 o 
  -5   9   1     4981.10     4521.45     88.20 o 
  -4   9   1     4984.24     4671.75     88.25 o 
  -3   9   1     5439.77     4996.75     91.28 o 
  -2   9   1     3288.86     3154.10     55.66 o 
  -1   9   1      284.85      320.66     26.95 o 
   0   9   1     2349.96     2149.89     46.67 o 
   1   9   1     3339.80     2997.44     54.51 o 
   2   9   1     4199.08     3856.65     71.80 o 
   3   9   1     3203.64     3232.07     76.96 o 
   4   9   1      216.58      317.20     34.35 o 
   5   9   1      222.16      200.12     33.94 o 
   6   9   1      216.32      177.96     73.39 o 
   7   9   1      602.79      530.49     62.70 o 
   8   9   1      746.24      657.31     72.69 o 
   9   9   1      263.16      202.92     57.85 o 
 -10  10   1      707.97      616.09    115.68 o 
  -9  10   1     1697.59     1804.25     68.64 o 
  -8  10   1     1000.06     1037.80     59.95 o 
  -7  10   1        1.68      -74.00     37.00 o 
  -6  10   1     1054.40     1006.55     46.73 o 
  -5  10   1     3153.38     3089.89     71.92 o 
  -4  10   1     5215.13     4887.23     94.04 o 
  -3  10   1     9396.64     8786.40    157.90 o 
  -2  10   1     1659.55     1672.43     41.64 o 
  -1  10   1        0.86       24.07     20.72 o 
   0  10   1     2672.21     2666.97     48.07 o 
   1  10   1     8119.29     7795.35    120.96 o 
   2  10   1     4134.45     3800.96     74.24 o 
   3  10   1     3259.52     2967.13     76.13 o 
   4  10   1      498.98      527.06     42.14 o 
   5  10   1      100.17      164.81     39.17 o 
   6  10   1     1199.92     1113.00     79.41 o 
   7  10   1     1646.15     1572.82    147.90 o 
   8  10   1      882.09      816.84     76.33 o 
  -9  11   1       77.31       15.11     43.57 o 
  -8  11   1      184.42      154.97     48.51 o 
  -7  11   1        2.73      -59.08     29.54 o 
  -6  11   1      997.91     1099.06     56.12 o 
  -5  11   1      953.14      913.42     45.75 o 
  -4  11   1     1996.59     1913.83     64.50 o 
  -3  11   1     2147.57     2201.78     60.00 o 
  -2  11   1      487.88      480.73     31.52 o 
  -1  11   1       31.62       54.86     21.29 o 
   0  11   1      976.19      941.46     35.59 o 
   1  11   1     2792.74     2596.62     61.68 o 
   2  11   1     4111.49     4084.71    104.74 o 
   3  11   1     1246.07     1688.28     67.70 o 
   4  11   1      189.66      170.44     45.35 o 
   5  11   1       63.42       22.88     39.27 o 
   6  11   1      828.12      771.69     59.42 o 
   7  11   1     1145.87     1124.82    215.64 o 
   8  11   1      731.05      785.91    128.35 o 
  -9  12   1        8.10      -27.66     56.01 o 
  -8  12   1      258.93      276.84     52.76 o 
  -7  12   1      599.87      575.45     50.89 o 
  -6  12   1      472.34      426.01     56.12 o 
  -5  12   1      540.09      458.77     53.59 o 
  -4  12   1       37.68        6.38     26.46 o 
  -3  12   1       47.42       48.35     27.37 o 
  -2  12   1        4.40      -41.99     20.99 o 
  -1  12   1      351.18      364.05     30.10 o 
   0  12   1     1693.93     1613.45     50.36 o 
   1  12   1      638.91      763.63     39.88 o 
   2  12   1      235.83      208.94     38.06 o 
   3  12   1      201.81      175.09     36.79 o 
   4  12   1       45.11       46.62     54.46 o 
   5  12   1      240.57       83.75     58.73 o 
   6  12   1      198.41       89.74     63.05 o 
   7  12   1      336.44      295.17     73.24 o 
  -8  13   1      767.70      777.93     73.77 o 
  -7  13   1     1462.16     1350.67     76.27 o 
  -6  13   1      683.77      671.81     52.50 o 
  -5  13   1      584.71      535.96     67.03 o 
  -4  13   1       51.37       -6.97     30.86 o 
  -3  13   1      253.23      157.01     34.75 o 
  -2  13   1     1854.17     1811.70     52.62 o 
  -1  13   1     1868.05     1696.99     69.71 o 
   0  13   1     1407.58     1410.62     58.71 o 
   1  13   1      734.01      712.06     50.65 o 
   2  13   1        1.50       -7.51     35.26 o 
   3  13   1       94.73       26.31     52.70 o 
   4  13   1      416.38      356.88    129.23 o 
   5  13   1      969.79      972.44     91.81 o 
   6  13   1      218.49      125.44     67.92 o 
  -7  14   1      737.54      846.03     70.15 o 
  -6  14   1     1966.34     2149.81     92.61 o 
  -5  14   1      689.42      658.54    125.55 o 
  -4  14   1       64.16       36.69     34.40 o 
  -3  14   1      242.55      251.84     39.58 o 
  -2  14   1     1402.34     1454.37     54.09 o 
  -1  14   1     2568.69     2592.00    107.50 o 
   0  14   1     2257.16     2399.21    110.14 o 
   1  14   1     1112.68     1250.72     84.31 o 
   2  14   1       58.29       86.94     42.64 o 
   3  14   1      705.75      790.41    104.13 o 
   4  14   1     1243.56     1338.64    263.68 o 
   5  14   1      496.35      398.09     75.19 o 
  -6  15   1      507.73      519.01     63.84 o 
  -5  15   1      373.13      430.14     79.99 o 
  -4  15   1        6.06      -36.97     34.64 o 
  -3  15   1       74.33       18.62     32.11 o 
  -2  15   1      819.80      896.00    115.89 o 
  -1  15   1     1901.24     1822.52    134.28 o 
   0  15   1     1128.04     1309.12    121.16 o 
   1  15   1      314.68      411.72     69.41 o 
   2  15   1        7.27      -18.21     41.72 o 
   3  15   1       85.81       53.57     60.82 o 
   4  15   1      803.60      885.09     87.72 o 
  -5  16   1       10.76       -0.60     48.97 o 
  -4  16   1       97.45        8.60     57.35 o 
  -3  16   1      306.81      312.50    100.80 o 
  -2  16   1      816.48      918.95     77.40 o 
  -1  16   1       92.57      126.98     84.09 o 
   0  16   1      103.48      109.99     82.41 o 
   1  16   1       23.27       92.72    115.79 o 
   2  16   1       71.83      -22.42     75.44 o 
   3  16   1      295.20      207.28    113.12 o 
  -3  17   1      569.59      764.69    120.17 o 
  -2  17   1      384.44      385.30    102.06 o 
  -1  17   1       99.44        5.48     87.46 o 
   0  17   1        0.50       18.32     80.09 o 
   1  17   1      284.96      369.29     89.99 o 
  -1 -18   2      217.61      251.65     83.46 o 
   0 -18   2        3.49       25.62     79.88 o 
   1 -18   2      145.51      107.75     87.74 o 
   2 -18   2      187.19      223.57     97.15 o 
   3 -18   2      525.38      530.11    110.35 o 
  -3 -17   2     1251.66     1338.08    191.00 o 
  -2 -17   2      573.45      796.48     59.46 o 
  -1 -17   2      275.93      253.82     81.85 o 
   0 -17   2       95.59       37.20     80.30 o 
   1 -17   2      597.64      686.43    107.75 o 
   2 -17   2     1349.71     1442.07    129.58 o 
   3 -17   2     1030.44     1064.25     82.77 o 
   4 -17   2      556.43      794.21    234.13 o 
   5 -17   2      151.02       53.38     51.80 o 
  -5 -16   2      142.60      183.37    116.49 o 
  -4 -16   2      379.78      406.34     72.13 o 
  -3 -16   2     1243.22     1236.37     88.37 o 
  -2 -16   2      847.15      873.20     65.47 o 
  -1 -16   2      380.79      430.71     93.08 o 
   0 -16   2       47.52      -26.04     78.34 o 
   1 -16   2      135.81      120.38     83.60 o 
   2 -16   2     1052.31     1098.12    121.08 o 
   3 -16   2     1572.30     1695.46     79.73 o 
   4 -16   2      713.38      653.47     55.75 o 
   5 -16   2      360.95      260.48     56.76 o 
   6 -16   2        2.13      -91.21     45.60 o 
  -6 -15   2       99.63      155.35    137.86 o 
  -5 -15   2      402.84      300.43    114.45 o 
  -4 -15   2      793.47      664.10     90.62 o 
  -3 -15   2      302.27      169.11     60.37 o 
  -2 -15   2       93.24       98.47     42.15 o 
  -1 -15   2        0.71       -9.05     53.50 o 
   0 -15   2       41.82       75.84     56.15 o 
   1 -15   2      346.54      271.02     87.67 o 
   2 -15   2      578.99      619.42     50.67 o 
   3 -15   2      678.56      584.96     57.62 o 
   4 -15   2      652.04      577.27     49.93 o 
   5 -15   2        1.26      -30.79     34.64 o 
   6 -15   2       63.80       -5.74     46.10 o 
   7 -15   2      151.74       53.22     48.60 o 
  -7 -14   2      416.66      392.57     77.99 o 
  -6 -14   2      924.41     1006.78    102.69 o 
  -5 -14   2      793.29      861.74     83.15 o 
  -4 -14   2     1332.19     1208.24     87.27 o 
  -3 -14   2      281.76      156.77     59.95 o 
  -2 -14   2      301.32      294.78     46.41 o 
  -1 -14   2     1002.88     1004.16     53.45 o 
   0 -14   2      609.49      693.24     51.19 o 
   1 -14   2     3116.68     3213.67    115.63 o 
   2 -14   2     1195.19     1141.42     44.54 o 
   3 -14   2        4.78       -3.14     27.02 o 
   4 -14   2       93.99        6.41     39.61 o 
   5 -14   2      241.23      178.85     61.63 o 
   6 -14   2      688.52      745.35     53.50 o 
   7 -14   2      541.61      428.07    103.96 o 
   8 -14   2      145.85      122.67     51.26 o 
  -7 -13   2      395.24      512.07     71.55 o 
  -6 -13   2     1350.02     1352.75     94.75 o 
  -5 -13   2     2538.16     2477.67    112.63 o 
  -4 -13   2     1137.17     1216.51     97.68 o 
  -3 -13   2     1109.12     1183.34     60.35 o 
  -2 -13   2      726.43      993.80     51.96 o 
  -1 -13   2     3446.01     3446.74     84.41 o 
   0 -13   2     6391.06     6485.74    170.07 o 
   1 -13   2     3801.58     3566.87     69.83 o 
   2 -13   2     1360.33     1297.32     43.98 o 
   3 -13   2      622.45      760.12     45.34 o 
   4 -13   2     1321.56     1520.63     54.23 o 
   5 -13   2     2350.12     2259.09     72.49 o 
   6 -13   2     2204.09     2095.90     71.91 o 
   7 -13   2     1252.61     1280.93     62.18 o 
   8 -13   2      183.43      107.78     48.11 o 
  -8 -12   2       80.59       -6.99     64.58 o 
  -7 -12   2      311.08      118.91     56.02 o 
  -6 -12   2      934.18      853.99     60.56 o 
  -5 -12   2     1859.51     1828.21     74.02 o 
  -4 -12   2     2199.18     2041.85     96.46 o 
  -3 -12   2       15.33       23.92     32.85 o 
  -2 -12   2      375.79      334.25     38.08 o 
  -1 -12   2     1737.75     1699.65     59.27 o 
   0 -12   2     8197.21     7928.68    125.83 o 
   1 -12   2     4158.06     4119.04     74.43 o 
   2 -12   2     2025.57     2044.24     51.61 o 
   3 -12   2      273.76      253.97     30.76 o 
   4 -12   2      511.43      439.34     35.97 o 
   5 -12   2     3022.37     2957.81     72.97 o 
   6 -12   2     2331.91     2126.06     87.96 o 
   7 -12   2     2020.83     2038.70     70.94 o 
   8 -12   2      602.18      576.10     60.05 o 
   9 -12   2        0.44      -27.08     56.96 o 
  -9 -11   2       40.02       98.04     57.16 o 
  -8 -11   2      412.44      292.37     60.60 o 
  -7 -11   2      455.02      435.41     78.48 o 
  -6 -11   2      581.16      477.33    103.50 o 
  -5 -11   2      174.51       43.70     35.11 o 
  -4 -11   2      581.06      577.24     59.47 o 
  -3 -11   2       92.05      326.04     46.48 o 
  -2 -11   2     1597.19     1508.57     54.77 o 
  -1 -11   2     1950.04     1792.08     48.00 o 
   0 -11   2     1520.41     1327.78     34.27 o 
   1 -11   2     1308.41     1189.17     38.22 o 
   2 -11   2      795.55      797.98     32.68 o 
   3 -11   2        5.27       17.52     21.17 o 
   4 -11   2      522.54      541.75     36.04 o 
   5 -11   2      698.95      742.57     40.87 o 
   6 -11   2     2222.97     2159.65     62.41 o 
   7 -11   2     1485.72     1398.45     80.36 o 
   8 -11   2       48.51      -21.34     46.04 o 
   9 -11   2       51.82       61.58     45.11 o 
  -9 -10   2      743.44      747.29     75.02 o 
  -8 -10   2      949.63      935.79     74.24 o 
  -7 -10   2     1534.68     1493.63     83.45 o 
  -6 -10   2      958.92     1136.05    117.82 o 
  -5 -10   2       51.80      250.26     37.24 o 
  -4 -10   2     1360.77     1421.83     58.17 o 
  -3 -10   2     2456.73     2284.85     52.91 o 
  -2 -10   2     2370.17     2170.51     51.95 o 
  -1 -10   2     5631.88     5683.76     85.76 o 
   0 -10   2     1476.28     2695.17     56.00 o 
   2 -10   2      688.15      672.04     29.01 o 
   3 -10   2     1058.76      962.93     38.50 o 
   4 -10   2     3220.41     2981.92     67.28 o 
   5 -10   2      892.80     1048.20     67.49 o 
   6 -10   2      716.53      899.56     43.90 o 
   7 -10   2       41.22       61.38     53.25 o 
   8 -10   2       50.50      -26.19     30.36 o 
   9 -10   2       74.38       11.87     34.83 o 
  10 -10   2      299.32      424.39     99.32 o 
  -9  -9   2      712.84      629.02     66.79 o 
  -8  -9   2     3152.32     2870.26    107.87 o 
  -7  -9   2     2521.88     2224.18     91.62 o 
  -6  -9   2      425.69      378.41     94.97 o 
  -5  -9   2       52.23       36.87     36.43 o 
  -4  -9   2      994.10     1005.41     44.87 o 
  -3  -9   2     7884.68     7948.86    108.65 o 
  -2  -9   2    10793.35    10181.24    120.27 o 
  -1  -9   2     6711.36     6727.48     70.64 o 
   0  -9   2     3253.05     3101.61     44.43 o 
   1  -9   2      485.04      454.52     20.71 o 
   2  -9   2     7856.57     7265.55     96.80 o 
   3  -9   2     9325.31     9144.09    140.67 o 
   4  -9   2     3999.87     4093.82     78.80 o 
   5  -9   2     5159.56     5166.47     94.30 o 
   6  -9   2     1148.32     1093.31     42.55 o 
   7  -9   2      919.89      882.86     43.33 o 
   8  -9   2      954.34     1063.43     77.04 o 
   9  -9   2     1307.06     1277.93     79.07 o 
  10  -9   2      736.15      870.90    114.77 o 
 -10  -8   2      168.92      -16.03     60.68 o 
  -9  -8   2      626.35      520.18     62.50 o 
  -8  -8   2     1001.90     1024.52     70.17 o 
  -7  -8   2     1374.30     1311.12     53.45 o 
  -6  -8   2      783.83     1091.85    103.39 o 
  -5  -8   2        8.92       30.87     29.55 o 
  -4  -8   2      401.48      399.27     30.41 o 
  -3  -8   2     5695.68     5241.34     85.86 o 
  -2  -8   2    12354.99    11455.52    109.52 o 
  -1  -8   2     4455.62     4247.24     50.49 o 
   0  -8   2      949.16     2027.41     33.74 o 
   1  -8   2      303.01      833.87     28.88 o 
   2  -8   2     5860.77     5272.80     73.54 o 
   3  -8   2    15459.44    14070.21    181.89 o 
   4  -8   2     7608.05     7078.00    113.71 o 
   5  -8   2     3753.18     3499.42     64.12 o 
   6  -8   2      714.92      726.48     33.21 o 
   7  -8   2      458.21      515.75     34.48 o 
   8  -8   2     1869.22     1869.13     86.19 o 
   9  -8   2     1543.44     1368.83     79.98 o 
  10  -8   2     1284.30     1463.34    124.59 o 
 -10  -7   2      177.13      222.36     51.95 o 
  -9  -7   2      322.17      463.64     41.60 o 
  -8  -7   2      256.50      506.67     32.50 o 
  -7  -7   2       92.28      114.82     40.93 o 
  -6  -7   2        1.31      -25.57     19.33 o 
  -5  -7   2      939.44     1196.48     35.65 o 
  -4  -7   2     2187.40     3893.29     75.21 o 
  -2  -7   2     1825.09     3524.78     38.04 o 
  -1  -7   2     4782.50     4323.76     50.96 o 
   0  -7   2      590.66      780.63     17.68 o 
   1  -7   2     2596.93     3082.52     39.39 o 
   2  -7   2     4373.27     6414.63     84.35 o 
   3  -7   2     1016.13     2352.22     77.97 o 
   4  -7   2     2089.84     2461.05     43.52 o 
   5  -7   2     1341.78     1156.54     34.53 o 
   6  -7   2      327.40      417.82     34.32 o 
   7  -7   2       74.34       86.65     26.89 o 
   8  -7   2     1265.84     1587.14     60.71 o 
   9  -7   2     1147.02     1193.68     74.22 o 
  10  -7   2      612.16      697.27     70.40 o 
  11  -7   2      298.72      343.53     91.46 o 
 -10  -6   2      642.28      649.18     52.26 o 
  -9  -6   2      940.53      859.14     39.15 o 
  -8  -6   2      158.03      121.01     23.86 o 
  -7  -6   2      477.67      641.53     30.21 o 
  -6  -6   2     1785.62     2154.47     51.30 o 
  -5  -6   2     3571.32     3710.32     56.16 o 
  -4  -6   2     3145.75     2989.76     44.29 o 
  -3  -6   2     7932.01     7057.92     74.20 o 
  -2  -6   2      456.72      993.04     15.96 o 
  -1  -6   2     3692.64     4003.25     51.03 o 
   1  -6   2     4550.69     5865.51     62.18 o 
   2  -6   2     3766.02     3733.91     46.88 o 
   3  -6   2     1227.06     1032.47     25.35 o 
   4  -6   2       33.08      146.16     15.23 o 
   6  -6   2      591.40     1140.05     44.08 o 
   7  -6   2     1201.05     1272.53     49.07 o 
   8  -6   2      409.12      427.88     39.67 o 
   9  -6   2      299.37      274.91     48.61 o 
  10  -6   2      258.97      291.10     80.58 o 
  11  -6   2        0.78       28.40     47.63 o 
 -11  -5   2      817.68      841.43    101.12 o 
 -10  -5   2     1633.63     1783.27    116.45 o 
  -9  -5   2     1317.15     1347.72     51.83 o 
  -8  -5   2      150.95      108.93     26.32 o 
  -7  -5   2        9.19       23.82     21.29 o 
  -6  -5   2     3626.94     3265.36     59.11 o 
  -5  -5   2    19291.27    17944.52    196.60 o 
  -4  -5   2    11874.24    12135.19    116.30 o 
  -3  -5   2     8488.40     7981.71     90.09 o 
  -2  -5   2      692.25     1251.85     23.35 o 
  -1  -5   2     2707.97     2464.27     30.35 o 
   0  -5   2    10753.80    10442.07    105.90 o 
   1  -5   2    22917.20    21698.63    271.97 o 
   2  -5   2    21401.71    19768.57    236.77 o 
   3  -5   2     5081.64     4799.20     58.76 o 
   4  -5   2      238.95      822.94     40.81 o 
   5  -5   2     4486.62     4094.58     79.69 o 
   6  -5   2     2906.48     2908.82     67.23 o 
   7  -5   2     4268.30     3973.61     85.01 o 
   8  -5   2     2876.32     2814.99     72.99 o 
   9  -5   2      238.28      333.21     48.44 o 
  10  -5   2        4.30       11.65     69.91 o 
  11  -5   2      279.10      297.52     59.40 o 
 -11  -4   2      484.54      422.58     46.10 o 
 -10  -4   2     1031.52      957.38     55.44 o 
  -9  -4   2     1351.39     1385.22     49.76 o 
  -8  -4   2       11.43      170.86     25.12 o 
  -6  -4   2     5355.94     6048.91     88.20 o 
  -5  -4   2     6906.19     6743.36     86.52 o 
  -4  -4   2    17618.69    17103.05    175.15 o 
  -3  -4   2     8422.90     8179.23     87.38 o 
   0  -4   2    27071.63    28594.28    313.99 o 
   1  -4   2    70680.38    65758.33    729.43 o 
   2  -4   2    16438.79    15614.32    196.45 o 
   3  -4   2     5639.04     6036.86     77.88 o 
   4  -4   2     1648.37     3626.08     67.98 o 
   5  -4   2     2758.56     3372.36     79.86 o 
   6  -4   2    11219.14    10927.47    170.52 o 
   7  -4   2     7956.39     7437.64    129.13 o 
   8  -4   2     2332.56     2242.26     63.32 o 
   9  -4   2      933.27     1116.05     54.12 o 
  10  -4   2       75.42      159.87     48.67 o 
  11  -4   2      618.79      674.31     68.51 o 
 -11  -3   2      516.98      477.99     62.48 o 
 -10  -3   2      135.33      186.62     46.35 o 
  -9  -3   2       75.57      170.88     52.73 o 
  -8  -3   2       12.77       12.97     28.36 o 
  -7  -3   2     2331.34     2082.15     55.09 o 
  -6  -3   2     1647.74     1417.43     42.52 o 
  -5  -3   2      775.78     1471.49     34.88 o 
  -4  -3   2     7916.31     9634.73    120.47 o 
  -3  -3   2     1193.35     3092.70     83.91 o 
  -2  -3   2     5370.18     7371.43     77.66 o 
  -1  -3   2     8700.10     7890.59     77.00 o 
   0  -3   2      115.20      580.18     13.11 o 
   1  -3   2    33580.64    32801.79    410.57 o 
   2  -3   2    20350.60    22606.32    305.94 o 
   3  -3   2     3150.82     5468.25     85.89 o 
   4  -3   2      659.53     1398.72     44.86 o 
   5  -3   2     2108.43     1864.40     37.77 o 
   6  -3   2     3985.04     3747.00     71.42 o 
   7  -3   2     3918.87     4618.44    101.57 o 
   8  -3   2     1425.49     1835.68     67.86 o 
   9  -3   2      762.18      891.47     49.47 o 
  10  -3   2      128.41      110.83     48.55 o 
  11  -3   2      580.22      550.54     66.06 o 
 -11  -2   2      314.33      199.19     56.36 o 
 -10  -2   2        5.59      -37.35     43.76 o 
  -9  -2   2      794.76      854.99     51.58 o 
  -8  -2   2     2563.98     2522.88     73.10 o 
  -7  -2   2     3885.05     3793.03     75.91 o 
  -6  -2   2     3346.13     3300.41     58.10 o 
  -5  -2   2     1434.27     1263.85     30.15 o 
  -4  -2   2      777.79     1132.06     25.19 o 
  -3  -2   2     5544.61     5452.63     70.73 o 
  -2  -2   2     9824.12    10101.22    123.83 o 
  -1  -2   2     4971.39     6029.99     84.59 o 
   0  -2   2    31366.31    30182.03    289.45 o 
   1  -2   2     3715.51     3571.99     56.37 o 
   2  -2   2      409.30      431.96     13.96 o 
   3  -2   2      908.47     1391.20     26.62 o 
   4  -2   2     3993.98     4159.85     61.39 o 
   5  -2   2     2212.79     2043.92     39.43 o 
   6  -2   2     3448.03     3535.65     67.46 o 
   7  -2   2      556.58      744.77     52.70 o 
   8  -2   2       36.80       46.48     40.81 o 
   9  -2   2      386.75      353.26     41.39 o 
  10  -2   2      109.51      -10.78     46.10 o 
  11  -2   2      131.50      128.18     52.37 o 
 -11  -1   2      496.11      533.91     63.27 o 
 -10  -1   2       18.94      176.32     49.06 o 
  -9  -1   2      517.04      521.47     43.00 o 
  -8  -1   2     5474.06     5270.12    111.26 o 
  -7  -1   2     6242.90     6087.63    104.21 o 
  -6  -1   2     3820.28     4547.51     63.48 o 
  -5  -1   2     4467.73     5925.91     74.69 o 
  -3  -1   2    15615.68    16333.85    208.75 o 
  -2  -1   2    42576.72    41939.49    772.38 o 
  -1  -1   2    15885.82    15747.77    394.42 o 
   0  -1   2    26893.39    27241.44    257.94 o 
   2  -1   2     1211.20     1958.47     34.41 o 
   3  -1   2    15350.52    15239.94    172.42 o 
   4  -1   2    14621.19    14705.40    207.38 o 
   5  -1   2    11421.77    11583.43    169.65 o 
   6  -1   2     2186.18     2072.05     49.80 o 
   7  -1   2       22.41      540.20     38.10 o 
   8  -1   2      476.71      604.39     52.37 o 
   9  -1   2      697.97      713.82     52.95 o 
  10  -1   2      884.69      949.80     73.18 o 
  11  -1   2      738.99      761.48     71.50 o 
 -11   0   2      143.55      119.26     65.28 o 
 -10   0   2        3.71      -31.46     40.18 o 
  -9   0   2      450.05      559.51     53.12 o 
  -8   0   2     2137.25     2060.26     64.09 o 
  -7   0   2     4851.93     5416.26     71.01 o 
  -6   0   2     7272.73     7591.87     89.52 o 
  -5   0   2     1015.53      971.14     22.78 o 
  -4   0   2        6.46       32.13      9.73 o 
  -3   0   2     3023.41     3288.03     53.29 o 
  -2   0   2    14227.39    15923.70    199.17 o 
  -1   0   2    43243.44    46366.10    623.59 o 
   0   0   2     8846.58     9427.23     89.57 o 
   1   0   2     3800.23     3989.15     50.30 o 
   2   0   2      105.04      134.42     10.81 o 
   3   0   2    19503.40    21042.06    261.04 o 
   4   0   2    14543.81    15321.43    193.73 o 
   5   0   2     8138.27     8785.85    120.06 o 
   6   0   2     3773.55     3878.99     65.01 o 
   7   0   2     1295.36     1305.10     54.56 o 
   8   0   2     1084.81     1085.15     55.57 o 
   9   0   2     1869.48     1928.26     55.53 o 
  10   0   2     1378.60     1360.66     56.45 o 
  11   0   2      868.36     1096.79     80.79 o 
 -10   1   2       61.69       67.19     41.25 o 
  -9   1   2     1185.94      996.74     63.24 o 
  -8   1   2     1585.48     1411.94     47.88 o 
  -7   1   2      110.95      123.39     18.59 o 
  -6   1   2      623.39      729.02     30.53 o 
  -5   1   2      983.46      994.72     39.58 o 
  -4   1   2     2256.81     2224.61     50.82 o 
  -2   1   2     1602.90     1567.96     30.17 o 
  -1   1   2     5178.30     5563.41     89.00 o 
   0   1   2     3454.40     3253.03     36.95 o 
   1   1   2       34.70       41.31      5.40 o 
   2   1   2     1729.99     1789.97     23.61 o 
   4   1   2    10602.39     9843.61    106.16 o 
   5   1   2     8039.85     7469.66     85.76 o 
   6   1   2     2131.91     1889.53     41.36 o 
   7   1   2       79.99      260.96     24.93 o 
   8   1   2      367.88      498.62     33.02 o 
   9   1   2      672.26      597.46     42.98 o 
  10   1   2     1042.18     1109.84     55.27 o 
  11   1   2      541.73      563.39     65.97 o 
 -10   2   2     1289.71     1267.00     99.39 o 
  -9   2   2     1939.39     1933.79    140.63 o 
  -8   2   2     1455.59     1546.39     37.37 o 
  -7   2   2        6.56       45.08     16.02 o 
  -6   2   2      756.50      726.58     32.38 o 
  -5   2   2     3126.60     3056.10     61.14 o 
  -4   2   2     5495.30     5428.21     88.69 o 
  -3   2   2    11079.94    10804.38    154.86 o 
  -1   2   2    11363.79    10867.81    119.62 o 
   0   2   2     6835.83     6762.80     65.00 o 
   1   2   2      458.76      486.73     10.16 o 
   2   2   2     6680.02     6880.91     68.47 o 
   3   2   2     4663.86     5599.82     49.49 o 
   4   2   2     1680.99     1932.51     31.52 o 
   5   2   2       66.98      268.46     16.61 o 
   6   2   2       46.10       73.18     23.06 o 
   7   2   2      238.97      233.16     41.44 o 
   8   2   2      364.07      360.76     31.94 o 
   9   2   2      579.48      495.72     42.03 o 
  10   2   2      610.54      572.80     46.59 o 
  11   2   2       65.54       73.61     39.39 o 
  -9   3   2     3857.30     3918.65     94.30 o 
  -8   3   2     1965.95     1870.78     56.39 o 
  -7   3   2      284.77      321.29     28.87 o 
  -6   3   2     3100.28     3274.55     69.12 o 
  -5   3   2    12437.50    12117.98    181.19 o 
  -4   3   2    11398.47    11861.08    156.58 o 
  -3   3   2    13392.82    12941.90    185.16 o 
  -2   3   2     7786.25     6634.57     91.19 o 
  -1   3   2     2845.88     3213.00     40.42 o 
   0   3   2     8706.42     9261.01     80.67 o 
   1   3   2    24368.98    26382.19    204.08 o 
   2   3   2    10390.30    11461.89     94.54 o 
   3   3   2     9291.55     8701.17     76.98 o 
   4   3   2     1613.23     1300.33     22.53 o 
   5   3   2       57.14      341.63     17.79 o 
   6   3   2     1473.68     2559.49     43.30 o 
   7   3   2     3786.02     4099.36     67.75 o 
   8   3   2     2644.98     2516.74     52.81 o 
   9   3   2      520.71      405.59     32.08 o 
  10   3   2       85.13       30.30     35.67 o 
  -9   4   2     2611.41     2791.85    100.15 o 
  -8   4   2      907.85     1063.10     47.91 o 
  -7   4   2       34.07       89.41     23.00 o 
  -6   4   2      147.64      196.01     24.69 o 
  -5   4   2     4934.84     4326.19     78.79 o 
  -4   4   2    23891.20    22126.80    309.93 o 
  -3   4   2    18817.90    17099.04    193.47 o 
  -2   4   2     2437.77     2680.35     40.61 o 
  -1   4   2       79.40      193.45     33.62 o 
   0   4   2     1119.61     1439.31     20.57 o 
   1   4   2    17451.05    15450.23    124.34 o 
   2   4   2    22061.27    20716.25    153.63 o 
   3   4   2    12708.99    12358.64    106.30 o 
   4   4   2     2481.82     2599.23     39.48 o 
   5   4   2      642.38      817.80     25.36 o 
   6   4   2     3113.01     3044.96     55.53 o 
   7   4   2     4791.94     4388.46     73.07 o 
   8   4   2     2554.69     2531.02     59.38 o 
   9   4   2     1223.47     1283.63     60.20 o 
  10   4   2      216.49      225.71     43.61 o 
 -10   5   2      472.82      513.75     92.09 o 
  -9   5   2       65.50       59.65     35.65 o 
  -8   5   2       37.88       -1.18     27.15 o 
  -7   5   2       19.66       64.97     26.51 o 
  -6   5   2     2021.47     2160.90     66.26 o 
  -5   5   2     3362.14     3088.44     77.51 o 
  -4   5   2     2361.73     2286.15     42.83 o 
  -3   5   2     3044.14     2916.41     49.76 o 
  -2   5   2     1131.69     1564.16     26.88 o 
  -1   5   2      648.66     1964.06     53.69 o 
   0   5   2     1791.27     1888.66     25.75 o 
   1   5   2     4780.76     4667.42     47.77 o 
   2   5   2    11258.34    10465.79     80.88 o 
   3   5   2     3815.77     3900.27     44.19 o 
   4   5   2       17.59      132.40     15.65 o 
   5   5   2       37.90       34.50     15.73 o 
   6   5   2     1247.97     1305.05     38.34 o 
   7   5   2     3622.23     3441.21     64.30 o 
   8   5   2     1397.04     1263.66     46.65 o 
   9   5   2      582.24      532.41     48.69 o 
  10   5   2      132.24      169.25     44.66 o 
 -10   6   2      352.61      383.91     57.19 o 
  -9   6   2        9.42      -70.50     36.63 o 
  -8   6   2     1582.45     1599.93     76.64 o 
  -7   6   2     1879.49     1842.41     66.09 o 
  -6   6   2     2652.22     2557.17     74.86 o 
  -5   6   2     4173.25     3784.70     90.85 o 
  -4   6   2       49.71       44.01     14.62 o 
  -2   6   2     1303.17     2039.68     65.63 o 
  -1   6   2     5358.70     5178.08     54.36 o 
   0   6   2     7381.02     6721.18     65.87 o 
   1   6   2      439.04      547.13     17.13 o 
   3   6   2      779.55     2239.26     54.21 o 
   4   6   2       86.11      733.32     69.91 o 
   5   6   2      981.21      945.31     38.99 o 
   6   6   2     1442.77     1222.30     52.70 o 
   7   6   2      434.36      488.22     32.04 o 
   8   6   2      258.03      363.82     44.06 o 
   9   6   2      117.64      281.71     47.39 o 
  10   6   2        1.60       24.12     44.26 o 
 -10   7   2      593.19      705.17     75.03 o 
  -9   7   2        1.30      -50.61     38.62 o 
  -8   7   2     1680.87     1633.23     68.97 o 
  -7   7   2     4605.38     4434.33    110.99 o 
  -6   7   2     5051.42     4814.96     89.07 o 
  -5   7   2     4410.64     3998.91     76.72 o 
  -4   7   2     3108.98     2867.99     61.42 o 
  -3   7   2     2822.37     2457.26     49.64 o 
  -2   7   2     9174.79     8329.20    100.18 o 
  -1   7   2     7883.97     7499.73     81.52 o 
   0   7   2     5787.38     5680.64     59.46 o 
   1   7   2     7939.34     7547.82     70.33 o 
   2   7   2     1197.39     1236.80     29.54 o 
   3   7   2     3297.25     3057.12     45.18 o 
   4   7   2      689.80      663.00     39.60 o 
   5   7   2     3060.10     2952.35     59.87 o 
   6   7   2     2191.63     2284.40     54.79 o 
   7   7   2      646.76      645.59     40.68 o 
   8   7   2       66.91       74.30     38.98 o 
   9   7   2       99.99       59.94     49.44 o 
 -10   8   2      260.05      188.61     92.45 o 
  -9   8   2        4.68      -20.57     50.82 o 
  -8   8   2      832.00      862.76     69.62 o 
  -7   8   2     3151.36     3056.29     70.56 o 
  -6   8   2     5377.11     5128.32     96.08 o 
  -5   8   2     2547.82     2446.45     59.78 o 
  -4   8   2      366.16      348.56     28.02 o 
  -3   8   2      100.84       81.41     37.70 o 
  -2   8   2     6009.17     5391.42     73.50 o 
  -1   8   2    15105.52    13618.86    145.62 o 
   0   8   2     8365.38     7664.74     87.30 o 
   1   8   2     5828.48     5411.26     70.43 o 
   2   8   2       25.79       56.82     19.35 o 
   3   8   2       22.98       77.73     17.70 o 
   4   8   2     2711.63     2495.85    107.33 o 
   5   8   2     6184.87     5570.16     94.28 o 
   6   8   2     3593.65     3537.59     79.96 o 
   7   8   2      898.57      903.17     70.27 o 
   8   8   2       64.42       51.78     49.29 o 
   9   8   2      152.42      154.23     55.33 o 
 -10   9   2       11.07      -72.58     77.21 o 
  -9   9   2      151.18      196.40     66.23 o 
  -8   9   2      706.67      731.93     47.73 o 
  -7   9   2      704.75      718.55     42.09 o 
  -6   9   2      402.16      418.17     50.52 o 
  -5   9   2      957.01      983.63     42.78 o 
  -4   9   2       14.90        5.97     21.32 o 
  -3   9   2      902.55      905.64     38.67 o 
  -2   9   2     1876.13     1802.84     41.91 o 
  -1   9   2     1673.69     1855.32     61.28 o 
   0   9   2     4433.84     4804.70    101.88 o 
   1   9   2     1977.78     2004.12     44.56 o 
   2   9   2        8.79      -30.46     20.57 o 
   3   9   2      187.41      167.87     35.60 o 
   4   9   2     2748.58     2612.60     71.29 o 
   5   9   2     2526.62     2568.36     72.32 o 
   6   9   2     1099.09     1202.41     79.27 o 
   7   9   2      355.07      295.02     96.87 o 
   8   9   2       26.66       34.25     50.94 o 
  -9  10   2      511.79      519.72     65.77 o 
  -8  10   2     1059.19     1079.57     70.92 o 
  -7  10   2      455.81      350.08     40.40 o 
  -6  10   2        6.11      -19.14     25.74 o 
  -5  10   2      809.68      779.29     42.21 o 
  -4  10   2      616.59      709.07     40.15 o 
  -3  10   2     1102.56     1052.00     43.55 o 
  -2  10   2     2415.17     2150.31     51.79 o 
  -1  10   2       84.42       64.85     21.17 o 
   0  10   2      289.57      251.19     24.76 o 
   1  10   2      342.23      375.50     31.79 o 
   2  10   2     1445.35     1583.37     48.83 o 
   3  10   2     1058.15     1176.56     64.80 o 
   4  10   2      156.30      118.28     41.69 o 
   5  10   2      393.78      430.51     44.38 o 
   6  10   2      513.25      558.11     58.54 o 
   7  10   2        0.02      -96.09     48.04 o 
   8  10   2      149.60      101.05     56.91 o 
  -9  11   2     1255.52     1399.26     90.06 o 
  -8  11   2     1112.90     1185.16    138.41 o 
  -7  11   2      662.72      634.13     88.17 o 
  -6  11   2       47.84      -19.37     28.88 o 
  -5  11   2     1566.22     1527.30     54.52 o 
  -4  11   2     2518.29     2354.47     64.54 o 
  -3  11   2     3150.56     2817.14     69.04 o 
  -2  11   2     2638.35     2596.56     59.15 o 
  -1  11   2      712.57      712.94     35.51 o 
   0  11   2      668.67      741.98     33.90 o 
   1  11   2     2088.20     1836.05     53.47 o 
   2  11   2     1545.42     1378.57     57.60 o 
   3  11   2     1567.14     1523.80     59.32 o 
   4  11   2     1128.06     1170.46     72.57 o 
   5  11   2      123.39       13.80     56.48 o 
   6  11   2       93.09       36.16     57.93 o 
   7  11   2      118.80      116.84     58.29 o 
  -8  12   2     1233.91     1265.99    101.96 o 
  -7  12   2      570.79      655.19     51.57 o 
  -6  12   2       27.08      -20.72     30.61 o 
  -5  12   2      452.74      367.99     42.11 o 
  -4  12   2     3006.49     2832.92     80.59 o 
  -3  12   2     3676.79     3611.29    100.90 o 
  -2  12   2     1152.94     1059.66     50.42 o 
  -1  12   2      781.55      828.87     38.73 o 
   0  12   2       91.81       93.94     28.04 o 
   1  12   2     1660.32     1731.65     54.04 o 
   2  12   2     3668.63     3702.96    136.98 o 
   3  12   2     1524.58     1538.83     77.41 o 
   4  12   2      863.06      807.82    112.91 o 
   5  12   2       80.57       93.60     61.91 o 
   6  12   2        6.63     -112.29     56.15 o 
  -8  13   2      272.01      278.66     96.31 o 
  -7  13   2       51.78       75.65     45.85 o 
  -6  13   2      138.60       91.79     37.83 o 
  -5  13   2      301.93      271.26     40.87 o 
  -4  13   2      731.08      734.78     51.63 o 
  -3  13   2     1353.62     1444.56     60.11 o 
  -2  13   2      910.63     1003.11     46.96 o 
  -1  13   2      152.52      153.81     43.93 o 
   0  13   2       51.31       38.05     34.53 o 
   1  13   2      556.03      579.44     65.49 o 
   2  13   2      954.23     1022.64     63.04 o 
   3  13   2     1086.75      920.53     84.36 o 
   4  13   2      436.68      407.83     72.67 o 
   5  13   2      114.28      134.15     86.41 o 
   6  13   2       19.68      -70.54     59.54 o 
  -7  14   2      262.18      243.05     75.63 o 
  -6  14   2      224.06      109.70     51.68 o 
  -5  14   2     1085.81     1094.00     61.23 o 
  -4  14   2     1146.97     1189.07    103.46 o 
  -3  14   2        5.82      -33.00     32.56 o 
  -2  14   2        0.06      -21.78     33.51 o 
  -1  14   2       31.26      -16.98     43.57 o 
   0  14   2      362.98      256.88     65.81 o 
   1  14   2      674.00      595.60     68.78 o 
   2  14   2      435.61      471.59     65.74 o 
   3  14   2      172.82       99.54     61.78 o 
   4  14   2       50.20       44.90     62.36 o 
   5  14   2       66.08       40.08     68.89 o 
  -6  15   2      987.99     1130.39    140.21 o 
  -5  15   2     1222.40     1232.70     80.90 o 
  -4  15   2      741.41      634.36     65.85 o 
  -3  15   2       96.23       68.48     35.81 o 
  -2  15   2      256.90      261.60     55.54 o 
  -1  15   2      755.70      589.14    103.40 o 
   0  15   2     1122.09     1254.09    115.19 o 
   1  15   2     1217.75     1392.98     93.66 o 
   2  15   2      424.01      380.66     77.71 o 
   3  15   2        5.76      -13.40    107.99 o 
   4  15   2      105.82      210.51    164.11 o 
  -4  16   2      436.95      477.45    137.79 o 
  -3  16   2       80.10       71.11     92.73 o 
  -2  16   2      107.22       28.08     86.76 o 
  -1  16   2     1503.54     1668.37    134.91 o 
   0  16   2      967.24     1023.64    114.28 o 
   1  16   2     1045.57     1211.18    143.76 o 
   2  16   2      497.13      754.66    136.74 o 
  -1 -18   3      249.30      230.73     82.13 o 
   0 -18   3      615.93      764.84    107.26 o 
   1 -18   3      842.88      977.66    120.31 o 
   2 -18   3      317.37      244.06     94.69 o 
   3 -18   3      129.78      237.26    100.80 o 
   4 -18   3        3.48      -12.92     68.72 o 
  -4 -17   3        1.32        0.74     60.77 o 
  -3 -17   3       58.96      144.96     60.17 o 
  -2 -17   3      412.48      418.97     52.14 o 
  -1 -17   3      244.80      246.17     86.27 o 
   0 -17   3      425.56      390.70     92.73 o 
   1 -17   3      315.83      234.59     90.48 o 
   2 -17   3       19.47        9.55     86.34 o 
   3 -17   3       25.16      -32.89     38.02 o 
   4 -17   3      204.21      147.86     53.10 o 
   5 -17   3      210.21       72.93     54.43 o 
  -5 -16   3       22.78       27.38     59.48 o 
  -4 -16   3      239.94      253.41     64.89 o 
  -3 -16   3      801.31      783.20    124.59 o 
  -2 -16   3     1047.43     1113.19    117.13 o 
  -1 -16   3     1659.18     1566.45     79.33 o 
   0 -16   3      736.79      758.73    104.38 o 
   1 -16   3       51.91     -133.79     75.11 o 
   2 -16   3      497.78      908.10    115.96 o 
   3 -16   3      554.17      548.89     52.49 o 
   4 -16   3     1587.95     1647.41     67.50 o 
   5 -16   3      838.42      838.33     61.78 o 
   6 -16   3       41.46       -8.57     48.53 o 
  -6 -15   3      297.30      312.46     90.45 o 
  -5 -15   3       36.64       65.03     56.90 o 
  -4 -15   3      128.03      114.70     59.07 o 
  -3 -15   3     2551.44     2697.73    114.54 o 
  -2 -15   3     2539.18     2498.54     91.10 o 
  -1 -15   3     1623.44     1716.62     71.62 o 
   0 -15   3     1288.55     1351.53    223.18 o 
   1 -15   3       85.90       94.96     89.67 o 
   2 -15   3     1180.23     1227.33     55.72 o 
   3 -15   3     2565.90     2505.91     76.81 o 
   4 -15   3     2874.31     2827.49     83.58 o 
   5 -15   3     1587.83     1527.90     65.61 o 
   6 -15   3      242.71      186.37     69.56 o 
   7 -15   3      105.98      103.89     49.96 o 
  -7 -14   3      499.14      346.56     73.56 o 
  -6 -14   3      199.65      149.44     63.37 o 
  -5 -14   3       10.49      -23.19     54.74 o 
  -4 -14   3      765.14      660.27     75.60 o 
  -3 -14   3      549.64      603.30     51.32 o 
  -2 -14   3     1871.18     1869.27     73.64 o 
  -1 -14   3     1881.46     1966.95     65.56 o 
   0 -14   3      338.56      300.09     42.21 o 
   1 -14   3        7.04       34.94     33.20 o 
   2 -14   3     1168.50     1115.52     43.85 o 
   3 -14   3     1942.70     2084.77     62.09 o 
   4 -14   3     2150.76     2021.67     69.79 o 
   5 -14   3     1641.96     1558.38     94.79 o 
   6 -14   3      686.52      653.64     51.58 o 
   7 -14   3       33.31       -8.83     61.00 o 
   8 -14   3      782.98      877.13     93.67 o 
  -8 -13   3      222.18      151.42     63.67 o 
  -7 -13   3        1.21      -79.98     51.35 o 
  -6 -13   3       26.24       13.23     44.08 o 
  -5 -13   3      558.41      644.74    103.61 o 
  -4 -13   3      636.69      590.92    103.47 o 
  -3 -13   3     1175.53     1049.43     58.07 o 
  -2 -13   3      535.25      528.31     53.05 o 
  -1 -13   3       82.45       74.92     32.35 o 
   0 -13   3        2.45       65.88     39.30 o 
   1 -13   3      450.12      432.59     31.49 o 
   2 -13   3       57.91       59.72     25.07 o 
   3 -13   3     1288.67     1128.51     47.44 o 
   4 -13   3     1859.04     1714.11     64.51 o 
   5 -13   3      387.71      296.03     40.39 o 
   6 -13   3       20.03      -61.02     30.57 o 
   7 -13   3       65.78        4.98     34.05 o 
   8 -13   3      175.55      125.07     48.64 o 
  -8 -12   3      285.47      250.89     62.22 o 
  -7 -12   3       22.70       34.15     50.22 o 
  -6 -12   3     1025.05      872.72     58.68 o 
  -5 -12   3     2486.94     2616.88     84.09 o 
  -4 -12   3     2897.88     3103.57    124.42 o 
  -3 -12   3     1935.83     2484.65     83.00 o 
  -2 -12   3      286.30      512.79     55.75 o 
  -1 -12   3      217.76      283.76     34.87 o 
   0 -12   3      694.30      704.72     35.14 o 
   1 -12   3     3067.75     3014.90     60.72 o 
   2 -12   3     4838.21     4784.21     82.75 o 
   3 -12   3      737.11     1073.78     43.63 o 
   4 -12   3       61.38       50.21     26.57 o 
   5 -12   3       70.45       44.05     28.45 o 
   6 -12   3      551.70      545.90     45.13 o 
   7 -12   3     1061.20     1005.19     74.21 o 
   8 -12   3     1041.27     1057.44    121.83 o 
   9 -12   3       92.56       58.54     79.11 o 
  -9 -11   3      753.95      892.36    104.17 o 
  -8 -11   3       37.10       50.58     51.52 o 
  -7 -11   3       23.72       -5.19     45.16 o 
  -6 -11   3     1083.37     1274.54     79.38 o 
  -5 -11   3     4554.81     4464.43    214.57 o 
  -4 -11   3     3987.04     4140.34    146.42 o 
  -3 -11   3     3612.20     3302.27     87.39 o 
  -2 -11   3     1439.63     1485.95     60.60 o 
  -1 -11   3      169.99      500.34     40.40 o 
   0 -11   3     8875.36     9102.11    119.87 o 
   1 -11   3     8424.70     7957.51    115.16 o 
   2 -11   3     4060.11     4110.13     67.30 o 
   3 -11   3     4072.35     3741.57     77.11 o 
   4 -11   3      376.14      444.79     33.66 o 
   5 -11   3     1600.88     1595.85     52.64 o 
   6 -11   3     2232.03     2395.77     79.14 o 
   7 -11   3     3496.52     3576.36     91.01 o 
   8 -11   3     1829.66     1843.15     67.75 o 
   9 -11   3      142.33      148.08     46.47 o 
  -9 -10   3      352.79      409.67     67.28 o 
  -8 -10   3        1.08      -37.78     42.09 o 
  -7 -10   3      170.43       28.61     89.08 o 
  -6 -10   3      416.21      223.01     57.28 o 
  -5 -10   3     2418.00     2349.72    107.53 o 
  -4 -10   3     4270.62     4188.41    144.47 o 
  -3 -10   3     1183.11     1314.18     41.05 o 
  -2 -10   3      106.67      174.50     23.73 o 
  -1 -10   3      438.43      452.36     24.80 o 
   0 -10   3     3431.85     2881.78     46.10 o 
   1 -10   3     8369.59     7489.01     99.89 o 
   2 -10   3     3530.09     3562.34     59.54 o 
   3 -10   3     4046.98     3591.34     72.88 o 
   4 -10   3      679.78      713.00     39.29 o 
   5 -10   3     1986.83     1866.75     53.44 o 
   6 -10   3     1807.21     1692.47     52.84 o 
   7 -10   3     2654.18     2556.48     72.93 o 
   8 -10   3     1533.88     1409.76     58.83 o 
   9 -10   3      830.48     1027.13     56.80 o 
  10 -10   3        2.66      -17.41     74.55 o 
 -10  -9   3       55.39       20.22     84.09 o 
  -9  -9   3       13.84       -0.72     46.95 o 
  -8  -9   3      154.22      155.79     59.00 o 
  -7  -9   3      490.17      686.62     87.22 o 
  -6  -9   3     2370.45     2760.40     96.29 o 
  -5  -9   3      514.01      650.99     53.71 o 
  -4  -9   3       64.62       86.43     25.82 o 
  -3  -9   3       12.55      315.12     35.18 o 
  -2  -9   3      380.42     1499.78     45.07 o 
  -1  -9   3      925.47     2258.11     42.22 o 
   0  -9   3     3262.98     4084.66     50.51 o 
   1  -9   3     2502.98     2691.47     43.25 o 
   2  -9   3      155.28      172.50     19.87 o 
   3  -9   3      111.06      237.73     36.01 o 
   4  -9   3      106.79      312.86     64.09 o 
   5  -9   3      213.30      958.04     59.49 o 
   6  -9   3     1383.53     1388.21     42.89 o 
   7  -9   3     2195.01     2044.49     53.16 o 
   8  -9   3      252.73      164.77     33.52 o 
   9  -9   3      102.18       49.73     47.08 o 
  10  -9   3        0.45        6.39     72.51 o 
 -10  -8   3      198.38      162.91     53.87 o 
  -9  -8   3      425.68      501.95     53.41 o 
  -8  -8   3     1593.87     1581.13     63.57 o 
  -7  -8   3     2302.45     2238.22     58.22 o 
  -6  -8   3     2236.90     1944.95     66.31 o 
  -5  -8   3     1595.45     1804.08     59.71 o 
  -4  -8   3       86.87      412.66     38.23 o 
  -3  -8   3     3723.22     4788.42     74.23 o 
  -2  -8   3     6097.65     6617.36     65.55 o 
  -1  -8   3     9518.47     9056.26     95.79 o 
   0  -8   3     4683.80     4050.90     49.79 o 
   3  -8   3     1080.61     1840.26     54.65 o 
   4  -8   3     2824.81     2931.85     56.13 o 
   5  -8   3     1901.34     1605.11     49.73 o 
   6  -8   3      946.54      879.18     34.21 o 
   7  -8   3       80.48      231.56     24.48 o 
   8  -8   3       26.91      154.64     43.56 o 
   9  -8   3      109.65       93.70     45.36 o 
  10  -8   3      366.52      292.15     84.93 o 
 -10  -7   3       11.45      -63.93     36.53 o 
  -9  -7   3       36.56        7.77     30.70 o 
  -8  -7   3     1442.42     1404.70     44.12 o 
  -7  -7   3     5603.32     5383.36     84.78 o 
  -6  -7   3     6754.69     6103.00    100.39 o 
  -5  -7   3     2034.01     1904.67     56.21 o 
  -4  -7   3      349.55      488.43     22.94 o 
  -3  -7   3     2863.12     2983.41     46.89 o 
  -2  -7   3    12921.53    12590.65    106.38 o 
  -1  -7   3    14784.26    13739.37    139.47 o 
   0  -7   3    14730.68    13425.82    127.60 o 
   1  -7   3     6086.55     5959.50     67.73 o 
   2  -7   3     1617.70     1460.90     28.95 o 
   3  -7   3     8384.90     7964.75    101.14 o 
   4  -7   3     5169.78     4754.33     67.86 o 
   5  -7   3     8343.32     8368.10    117.53 o 
   6  -7   3     4894.36     4973.54     98.11 o 
   7  -7   3      228.22      217.57     31.56 o 
   8  -7   3      306.34      334.04     47.35 o 
   9  -7   3      749.45      867.71     69.73 o 
  10  -7   3     1701.82     1835.08    129.37 o 
 -11  -6   3      128.82       96.41     41.49 o 
 -10  -6   3        5.01      100.31     38.26 o 
  -9  -6   3      506.47      649.89     57.59 o 
  -8  -6   3     1130.24      957.42     44.26 o 
  -7  -6   3     2338.92     2191.17     57.54 o 
  -6  -6   3     5379.49     5427.40     80.34 o 
  -5  -6   3      655.98     1652.04     40.27 o 
  -3  -6   3     1601.15     2572.33     39.31 o 
  -2  -6   3    10363.11     9539.47     85.96 o 
  -1  -6   3    22270.92    20554.11    187.98 o 
   0  -6   3     7311.90     7577.07     79.40 o 
   1  -6   3     4381.25     6636.35     68.64 o 
   3  -6   3     9070.21     8546.84    105.07 o 
   4  -6   3    12628.36    11572.26    149.69 o 
   5  -6   3     9438.61     9194.56    125.17 o 
   6  -6   3     4568.93     4627.99     92.23 o 
   7  -6   3     1138.30     1300.10     49.60 o 
   8  -6   3      211.23      240.38     33.98 o 
   9  -6   3     1680.76     1771.95     83.44 o 
  10  -6   3     1559.94     1831.01    127.96 o 
  11  -6   3      913.57     1004.12     81.30 o 
 -11  -5   3      166.68      150.69     40.56 o 
 -10  -5   3      390.32      359.65     75.26 o 
  -9  -5   3     1256.61     1198.93     48.41 o 
  -8  -5   3     1080.50     1200.30     44.58 o 
  -7  -5   3      200.18      446.59     37.86 o 
  -6  -5   3     1104.06     1315.87     53.88 o 
  -5  -5   3       63.26      342.40     78.09 o 
  -4  -5   3     5869.02     5318.58     59.29 o 
  -3  -5   3     3970.46     4124.00     51.14 o 
  -1  -5   3     3561.70     6232.13     58.34 o 
   0  -5   3     4935.45     5815.28     61.97 o 
   1  -5   3        4.37      336.02     16.49 o 
   2  -5   3     5120.08     5141.87     66.30 o 
   3  -5   3     2621.30     3182.90     46.48 o 
   4  -5   3     9705.42    10208.67    155.77 o 
   5  -5   3     2851.59     4948.93     91.35 o 
   6  -5   3      365.91      694.85     44.91 o 
   7  -5   3      661.68      667.47     43.31 o 
   8  -5   3       26.27        2.64     24.93 o 
   9  -5   3     1333.19     1622.47    112.80 o 
  10  -5   3     1321.15     1513.10    125.86 o 
  11  -5   3      407.23      413.46     62.37 o 
 -11  -4   3      699.90      717.68     63.43 o 
 -10  -4   3     1569.12     1513.88     60.35 o 
  -9  -4   3     2048.19     1918.97     55.02 o 
  -8  -4   3     1867.61     1663.03     47.92 o 
  -7  -4   3     1465.16     1286.77     39.69 o 
  -6  -4   3      644.24      691.40     44.22 o 
  -5  -4   3     6683.48     6431.73     88.45 o 
  -4  -4   3    10634.19    10133.88    127.33 o 
  -3  -4   3    12034.80    11407.33    137.17 o 
  -2  -4   3    12228.38    11545.82    137.91 o 
  -1  -4   3     1422.54     1452.74     17.09 o 
   0  -4   3     6164.12     5768.76     68.81 o 
   1  -4   3    15764.33    15406.90    166.63 o 
   2  -4   3    18039.28    17838.10    246.33 o 
   3  -4   3     2520.81     2886.69     46.77 o 
   4  -4   3     2303.85     2133.83     53.36 o 
   5  -4   3      933.95      861.31     32.58 o 
   6  -4   3      707.92      758.50     41.93 o 
   7  -4   3     1257.42     1391.67     54.94 o 
   8  -4   3     1006.72     1069.03     57.46 o 
   9  -4   3      519.95      650.18    172.47 o 
  10  -4   3      545.13      451.31     59.05 o 
  11  -4   3      142.42      170.27    105.26 o 
 -11  -3   3      273.41      169.52     74.12 o 
 -10  -3   3     2351.18     2280.67     96.50 o 
  -9  -3   3     3847.70     4111.13    120.85 o 
  -8  -3   3     1509.50     1912.82     64.85 o 
  -7  -3   3      193.23      355.12     41.91 o 
  -6  -3   3      200.88      245.05     23.52 o 
  -5  -3   3    10538.88     9792.74    144.03 o 
  -4  -3   3    25893.88    25274.93    294.05 o 
  -3  -3   3    36858.60    36977.89    574.49 o 
  -2  -3   3    13340.28    13693.00    200.63 o 
  -1  -3   3     9821.62    10110.73    102.93 o 
   0  -3   3      206.30      430.94     10.58 o 
   1  -3   3    22113.17    21907.15    249.46 o 
   2  -3   3    19521.28    19971.05    247.90 o 
   3  -3   3    22127.73    21180.25    236.71 o 
   4  -3   3     7200.15     7179.04     97.35 o 
   5  -3   3     3695.56     3825.44     61.33 o 
   6  -3   3     1913.63     1892.40     57.44 o 
   7  -3   3     2930.03     2954.69     97.09 o 
   8  -3   3     3548.65     3670.17    116.19 o 
   9  -3   3     2086.62     1880.35    109.68 o 
  10  -3   3      417.00      536.42     61.79 o 
  11  -3   3       38.35        9.97     49.05 o 
 -11  -2   3      331.67      244.14     73.84 o 
 -10  -2   3      550.82      445.27     57.94 o 
  -9  -2   3     1018.01     1140.59     56.87 o 
  -8  -2   3     1235.28     1206.90     53.87 o 
  -7  -2   3      515.26      568.79     37.35 o 
  -6  -2   3     1683.23     2002.19     41.20 o 
  -5  -2   3     3348.09     4410.69     58.39 o 
  -4  -2   3     9560.23    11653.52    288.89 o 
  -3  -2   3    17176.17    17468.75    189.70 o 
  -2  -2   3     2124.35     1875.79     58.32 o 
  -1  -2   3     9609.35     9093.55    102.86 o 
   1  -2   3    32591.03    34133.84    390.53 o 
   2  -2   3    11871.09    13628.09    171.88 o 
   3  -2   3     6395.22     6396.80     70.39 o 
   4  -2   3     4856.48     4432.94     72.74 o 
   5  -2   3      651.08     1063.22     31.92 o 
   6  -2   3     4020.70     4383.60    239.92 o 
   7  -2   3     4641.10     4918.95    391.96 o 
   8  -2   3     3206.44     3318.22    116.13 o 
   9  -2   3     2430.07     2358.55     95.58 o 
  10  -2   3      417.85      435.75    142.00 o 
  11  -2   3       24.75       21.28     48.56 o 
 -10  -1   3      391.97      330.49     52.38 o 
  -9  -1   3       12.19       -6.37     28.55 o 
  -8  -1   3       69.67       99.99     28.14 o 
  -7  -1   3      601.15      660.19     29.62 o 
  -6  -1   3     1549.18     1478.18     29.67 o 
  -5  -1   3      799.96      830.53     20.64 o 
  -4  -1   3      787.99      889.75     20.39 o 
  -3  -1   3     7444.06     7150.18     89.91 o 
  -2  -1   3      570.75      751.76     17.50 o 
  -1  -1   3     7088.97     7185.86     90.18 o 
   0  -1   3      537.54      772.38     21.69 o 
   1  -1   3      148.38      174.38     11.28 o 
   2  -1   3      789.79      927.67     23.61 o 
   3  -1   3     7597.46     7198.43     85.54 o 
   4  -1   3     1313.11     2517.85     37.51 o 
   6  -1   3      897.72      947.03     48.80 o 
   7  -1   3     1891.73     1700.53     40.85 o 
   8  -1   3     1108.96     1050.22     41.02 o 
   9  -1   3      620.94      628.41     59.65 o 
  10  -1   3      348.25      544.35     66.21 o 
  11  -1   3       13.73        2.79     33.98 o 
 -10   0   3      520.52      463.14     74.62 o 
  -9   0   3       21.76      -26.15     27.60 o 
  -8   0   3     1870.60     1778.52     59.61 o 
  -7   0   3     3241.24     3252.42     50.25 o 
  -6   0   3     3394.24     3667.33     51.70 o 
  -5   0   3     7357.95     7403.30     91.10 o 
  -4   0   3     3022.09     3074.56     43.16 o 
  -3   0   3     3642.11     3647.90     46.77 o 
  -2   0   3     3005.13     3111.28     83.64 o 
  -1   0   3     3553.61     3709.40     40.90 o 
   0   0   3    20125.29    20497.79    193.23 o 
   1   0   3     1692.91     1679.56     20.07 o 
   2   0   3     1237.81     1233.75     19.83 o 
   3   0   3      311.65      399.43     15.89 o 
   4   0   3     2183.28     2229.21     33.58 o 
   5   0   3     3947.82     4280.53     65.21 o 
   6   0   3      383.12      387.94     22.21 o 
   7   0   3      344.20      272.50     26.24 o 
   8   0   3      746.38      751.64     58.51 o 
   9   0   3       11.93       -4.62     26.86 o 
  10   0   3       91.85       96.86     33.23 o 
  11   0   3       82.46       13.68     35.44 o 
  -9   1   3      260.80      385.66     61.22 o 
  -8   1   3     1442.19     1733.65     85.40 o 
  -7   1   3     7417.67     7400.36     90.93 o 
  -6   1   3     9294.04     9332.30    114.90 o 
  -5   1   3     8212.72     7642.77    119.00 o 
  -4   1   3     2300.37     2575.68     57.02 o 
  -2   1   3     4450.58     6008.81    490.65 o 
  -1   1   3    45323.31    44414.17    425.23 o 
   0   1   3    67837.58    63544.22    584.58 o 
   1   1   3    13485.09    13173.20    102.99 o 
   4   1   3     3455.92     5210.85     57.93 o 
   5   1   3    10048.09     9659.19    115.11 o 
   6   1   3     7005.61     6475.23     94.79 o 
   7   1   3     1313.56     1272.06     43.26 o 
   8   1   3      138.79      576.11     35.36 o 
   9   1   3      128.27      285.40     37.28 o 
  10   1   3      418.27      541.03     58.21 o 
  -9   2   3       86.14       32.57     46.47 o 
  -8   2   3      803.17      808.75     31.99 o 
  -7   2   3     1210.80     1175.59     44.92 o 
  -6   2   3     6574.04     6160.56    105.56 o 
  -5   2   3    10604.93    10411.02    157.23 o 
  -4   2   3     1084.86     1405.47     61.71 o 
  -3   2   3     1103.02     1030.25     27.50 o 
  -2   2   3     5213.08     4606.13     66.60 o 
  -1   2   3    46473.28    44254.73    464.95 o 
   0   2   3    20091.84    19498.05    152.61 o 
   1   2   3    12767.08    13063.93     96.90 o 
   2   2   3     3268.21     4417.98     39.17 o 
   3   2   3     1929.87     1916.29     24.12 o 
   4   2   3    10829.23     9534.19     84.58 o 
   5   2   3     8240.95     8065.88     89.20 o 
   6   2   3     4240.67     4175.24     65.61 o 
   7   2   3     2372.55     2485.88     45.13 o 
   8   2   3      173.05      351.90     33.65 o 
   9   2   3      443.35      511.60     44.34 o 
  10   2   3      849.60      829.96     54.33 o 
  -9   3   3      251.69      197.18     68.16 o 
  -8   3   3     1732.77     1756.45     49.98 o 
  -7   3   3     1808.51     1569.43     49.23 o 
  -6   3   3      323.36      376.24     31.83 o 
  -5   3   3      448.07      732.53    149.44 o 
  -4   3   3     1444.61     1688.43     59.10 o 
  -3   3   3      376.25      532.97     26.33 o 
  -2   3   3     4154.87     4206.64     56.42 o 
  -1   3   3     8911.48     8415.10     85.75 o 
   0   3   3     4452.68     4364.45     42.93 o 
   1   3   3      861.14     2494.09     80.04 o 
   2   3   3     2774.91     2799.35     27.73 o 
   3   3   3       30.02      174.51     10.26 o 
   4   3   3     2191.94     2063.86     31.18 o 
   5   3   3     5702.64     5027.69     67.81 o 
   6   3   3     2032.29     1857.50     37.90 o 
   7   3   3      682.53      671.15     30.55 o 
   8   3   3       26.30       32.59     22.24 o 
   9   3   3      266.76      174.63     39.03 o 
  10   3   3      547.56      495.96     49.68 o 
  -9   4   3     2081.00     2140.80     87.25 o 
  -8   4   3     2931.69     2938.90     83.75 o 
  -7   4   3     1483.79     1561.50     57.94 o 
  -6   4   3      265.81      345.00     61.98 o 
  -5   4   3     2097.70     2245.51     52.12 o 
  -4   4   3     3951.67     3553.42     68.34 o 
  -3   4   3     5923.89     5595.26     79.69 o 
  -2   4   3    12530.62    12325.74    127.77 o 
   0   4   3      259.23     1176.09     45.57 o 
   1   4   3      934.56     2169.68     34.16 o 
   2   4   3     3931.54     3858.11     35.59 o 
   3   4   3     5188.29     5029.83     50.85 o 
   4   4   3     2708.10     3327.02     45.13 o 
   5   4   3      957.21     1732.02     36.43 o 
   6   4   3      288.42      530.00     28.90 o 
   7   4   3      184.64      279.60     26.19 o 
   8   4   3      331.51      299.20     34.17 o 
   9   4   3      154.93      148.41     39.40 o 
  10   4   3      375.31      401.06     49.61 o 
 -10   5   3     1262.06     1154.97    121.01 o 
  -9   5   3     3135.69     3250.69    112.07 o 
  -8   5   3     3696.07     3599.53     97.17 o 
  -7   5   3     2695.54     2630.81     77.86 o 
  -6   5   3     1450.23     1293.30     52.35 o 
  -5   5   3     2712.69     2359.98     56.27 o 
  -4   5   3     9550.59     8999.07    122.16 o 
  -3   5   3     8612.13     8343.09    114.13 o 
  -2   5   3    11734.84    11402.94    128.60 o 
  -1   5   3    10795.94    10331.57     95.16 o 
   0   5   3       13.42        4.43      8.27 o 
   1   5   3     4281.37     4152.22     44.92 o 
   2   5   3    10107.61     9877.07     77.67 o 
   3   5   3    11769.16    12185.09    116.60 o 
   4   5   3     6138.59     5729.58     68.37 o 
   5   5   3      569.69      609.36     32.56 o 
   6   5   3      102.62       34.01     20.99 o 
   7   5   3      295.95      449.16     34.64 o 
   8   5   3     1968.69     1909.62     70.78 o 
   9   5   3     1210.28     1320.11     65.34 o 
  10   5   3      342.55      293.72     63.38 o 
 -10   6   3      196.98       -1.75     72.23 o 
  -9   6   3     2143.98     2186.06     94.35 o 
  -8   6   3     2234.38     2146.25     76.57 o 
  -7   6   3     1089.85     1082.74     54.34 o 
  -6   6   3      172.58      152.38     30.73 o 
  -5   6   3      388.55      426.65     35.42 o 
  -4   6   3     2197.67     1915.23     42.70 o 
  -3   6   3    13554.35    12315.28    150.07 o 
  -2   6   3    13477.99    13022.45    145.57 o 
  -1   6   3     6449.24     5948.00     67.32 o 
   0   6   3       19.42       -4.81      8.77 o 
   1   6   3     3661.52     3445.90     40.23 o 
   2   6   3     5579.69     4863.77     55.27 o 
   3   6   3     9273.81     8418.06     93.31 o 
   4   6   3     8402.70     8081.94     91.30 o 
   5   6   3     1432.73     1339.73     41.08 o 
   6   6   3      250.04      256.59     27.90 o 
   7   6   3     1831.37     1675.53     49.51 o 
   8   6   3     1341.25     1081.47    102.58 o 
   9   6   3     1104.78     1121.33     65.62 o 
 -10   7   3      855.99     1048.94     86.02 o 
  -9   7   3       76.18       59.18     41.46 o 
  -8   7   3       15.99       34.73     33.62 o 
  -7   7   3      213.26      198.65     37.10 o 
  -6   7   3       83.00       69.76     26.70 o 
  -5   7   3     1605.40     1605.23     47.38 o 
  -4   7   3     3595.76     3338.13     68.76 o 
  -3   7   3      749.09      878.74     32.33 o 
  -2   7   3     2159.97     2190.07     40.55 o 
  -1   7   3      387.94      432.99     23.98 o 
   0   7   3       17.58       62.00     14.80 o 
   1   7   3      565.71     1030.75     37.58 o 
   2   7   3     6465.85     6558.74     85.27 o 
   3   7   3     3414.84     3405.64     71.33 o 
   4   7   3      701.23      672.49     27.94 o 
   5   7   3       21.72      -23.11     21.23 o 
   6   7   3       10.74       62.35     26.90 o 
   7   7   3      648.81      813.17     54.73 o 
   8   7   3     1098.64     1099.67     63.76 o 
   9   7   3      481.45      541.60     62.59 o 
 -10   8   3      470.41      391.40    103.04 o 
  -9   8   3      233.97      287.56     55.81 o 
  -8   8   3       91.22       88.21     30.15 o 
  -7   8   3     1642.97     1638.26     52.99 o 
  -6   8   3     2649.33     2587.48     64.47 o 
  -5   8   3     3451.85     3311.36     72.54 o 
  -4   8   3      933.42      833.80     38.85 o 
  -3   8   3      179.45       89.11     22.66 o 
  -2   8   3        3.49       27.85     15.99 o 
  -1   8   3     1042.38     1146.33     30.27 o 
   0   8   3     5304.38     5270.73     74.99 o 
   1   8   3     3408.57     3314.67     65.70 o 
   2   8   3       99.31       55.68     21.98 o 
   3   8   3      155.39      108.99     22.84 o 
   4   8   3        2.26       47.16     30.08 o 
   5   8   3      213.38      292.96     31.32 o 
   6   8   3      954.86     1001.55     51.04 o 
   7   8   3      415.15      381.71     58.96 o 
   8   8   3      190.91      107.93     53.42 o 
 -10   9   3      542.78      542.88    110.56 o 
  -9   9   3      140.97      131.54     35.26 o 
  -8   9   3        9.29      -44.93     28.89 o 
  -7   9   3     2037.35     1937.32     96.95 o 
  -6   9   3     3347.09     3192.73     75.21 o 
  -5   9   3     3740.12     3511.27     77.49 o 
  -4   9   3     3393.80     3167.67     71.66 o 
  -3   9   3      534.63      539.45     34.10 o 
  -2   9   3     1245.61     1091.22     35.34 o 
  -1   9   3     5556.35     5032.99     83.79 o 
   0   9   3     2887.78     2787.37     68.96 o 
   1   9   3     4681.27     4517.54     90.24 o 
   2   9   3     2315.94     2110.47     54.34 o 
   3   9   3       65.03       73.12     23.76 o 
   4   9   3      116.61       22.71     29.74 o 
   5   9   3     1602.81     1408.27     58.96 o 
   6   9   3     1823.38     1709.93     73.49 o 
   7   9   3      525.95      427.47     64.07 o 
   8   9   3      194.79      126.78     58.17 o 
  -9  10   3       52.67      -39.88     37.68 o 
  -8  10   3        8.79      -60.90     30.45 o 
  -7  10   3      366.50      348.64     40.92 o 
  -6  10   3     2620.03     2526.54     75.41 o 
  -5  10   3     2823.90     2662.61     68.77 o 
  -4  10   3      757.77      750.12     48.43 o 
  -3  10   3      271.79      303.15     31.50 o 
  -2  10   3       86.08       81.00     23.93 o 
  -1  10   3     1553.36     1522.81     42.51 o 
   0  10   3     4641.10     4491.10     79.74 o 
   1  10   3     5055.73     4858.07    101.20 o 
   2  10   3     1543.75     1482.40     52.78 o 
   3  10   3      118.50      145.79     33.11 o 
   4  10   3      400.33      470.56     56.99 o 
   5  10   3     1112.42     1101.76     86.11 o 
   6  10   3     1340.85     1312.20     70.74 o 
   7  10   3     1063.31      914.28    114.38 o 
  -9  11   3        2.07      -41.89     40.16 o 
  -8  11   3      237.35      288.27     51.95 o 
  -7  11   3      680.39      763.40     57.19 o 
  -6  11   3      132.45      120.86     34.26 o 
  -5  11   3      373.73      405.12     40.78 o 
  -4  11   3       71.29       39.66     27.80 o 
  -3  11   3        0.49      -17.13     25.04 o 
  -2  11   3      144.33      113.29     25.20 o 
  -1  11   3     1103.94     1012.43     38.46 o 
   0  11   3     1775.91     1809.87     53.80 o 
   1  11   3     1222.74     1308.00     48.92 o 
   2  11   3      232.51      298.78     40.30 o 
   3  11   3      156.43      141.38     47.97 o 
   4  11   3      112.06       66.13     56.16 o 
   5  11   3     1461.08     1306.75    149.09 o 
   6  11   3      553.15      526.80    208.76 o 
   7  11   3      280.44      264.32    174.36 o 
  -8  12   3      683.93      714.97     88.90 o 
  -7  12   3      613.47      668.47     62.77 o 
  -6  12   3      606.84      599.50     49.04 o 
  -5  12   3        1.23      -35.82     30.12 o 
  -4  12   3      531.17      461.80     58.70 o 
  -3  12   3      676.47      645.22     59.03 o 
  -2  12   3     1511.14     1420.09     48.04 o 
  -1  12   3      684.30      672.21     43.98 o 
   0  12   3      584.15      551.10     45.51 o 
   1  12   3      194.32      161.34     33.14 o 
   2  12   3       47.90       57.13     51.61 o 
   3  12   3      639.88      509.35     71.43 o 
   4  12   3      625.40      611.92     78.78 o 
   5  12   3      234.87       94.11     64.66 o 
   6  12   3      162.67       27.12     63.05 o 
  -7  13   3      898.14      868.03     70.78 o 
  -6  13   3      836.77      786.01     67.60 o 
  -5  13   3        5.05        6.89     34.26 o 
  -4  13   3      691.88      607.04     54.55 o 
  -3  13   3     2210.42     2230.82     73.84 o 
  -2  13   3     1940.28     1943.08     60.41 o 
  -1  13   3     2468.01     2417.54     97.54 o 
   0  13   3      434.51      348.68     47.82 o 
   1  13   3       86.99       72.85     43.61 o 
   2  13   3      535.50      538.88     54.80 o 
   3  13   3     1072.51     1140.66    314.26 o 
   4  13   3     1369.13     1448.61    152.29 o 
   5  13   3      576.39      564.37    201.60 o 
  -6  14   3      262.05      225.18     53.93 o 
  -5  14   3       53.57       74.41     48.02 o 
  -4  14   3      591.30      651.72     53.56 o 
  -3  14   3     1632.11     1666.76     60.40 o 
  -2  14   3     1548.60     1516.65     66.24 o 
  -1  14   3     1088.28     1211.20     76.58 o 
   0  14   3      419.59      494.92     80.51 o 
   1  14   3        3.53       52.76     58.79 o 
   2  14   3      876.46      933.99     88.93 o 
   3  14   3     1050.66     1210.14    146.74 o 
   4  14   3     1344.76     1440.50    170.82 o 
  -5  15   3       34.92       28.22     49.49 o 
  -4  15   3      360.23      346.16     59.35 o 
  -3  15   3      306.32      207.97     58.83 o 
  -2  15   3      558.83      559.16     71.18 o 
  -1  15   3      170.70      147.83     85.64 o 
   0  15   3        4.48      -40.08     75.04 o 
   1  15   3       35.49      131.30    123.26 o 
   2  15   3      250.74      274.26     64.24 o 
   3  15   3      661.99      664.13    157.48 o 
  -3  16   3      167.51       54.68     92.87 o 
  -2  16   3       14.68     -111.89     83.60 o 
  -1  16   3       33.03      -40.29     78.62 o 
   0  16   3       94.49       37.34     79.88 o 
   0 -19   4       49.89       41.63     82.55 o 
   1 -19   4      219.12      295.03    100.80 o 
   2 -19   4      282.67      229.11     96.24 o 
  -3 -18   4      955.57      996.77    237.68 o 
  -2 -18   4      321.45      436.32    115.36 o 
  -1 -18   4      191.70      200.40     83.74 o 
   0 -18   4      462.81      418.15     94.97 o 
   1 -18   4      917.76     1168.45    119.33 o 
   2 -18   4     1133.44     1188.04    127.75 o 
   3 -18   4      397.05      436.82    108.94 o 
   4 -18   4        6.63       -2.53     69.91 o 
  -4 -17   4      639.90      735.14     79.52 o 
  -3 -17   4      787.65      897.74     81.92 o 
  -2 -17   4      319.86      347.10     49.12 o 
  -1 -17   4       26.46      125.79     78.97 o 
   0 -17   4     1332.80     1242.65    120.31 o 
   1 -17   4     1760.68     1862.60    137.86 o 
   2 -17   4     1615.55     1922.41    144.74 o 
   3 -17   4      807.87     1065.74     80.69 o 
   4 -17   4       94.11       87.73     42.41 o 
   5 -17   4      214.61      182.81     56.73 o 
   6 -17   4      585.10      506.48     66.60 o 
  -6 -16   4      404.76      375.55     75.19 o 
  -5 -16   4      198.37      160.66     63.41 o 
  -4 -16   4      537.94      411.30     68.82 o 
  -3 -16   4      354.24      327.27     64.17 o 
  -2 -16   4       39.13       22.59     41.97 o 
  -1 -16   4      142.83       95.08     47.45 o 
   0 -16   4      492.60      467.77     92.59 o 
   1 -16   4     2113.21     2245.44    146.21 o 
   2 -16   4      958.50     1269.95    128.10 o 
   3 -16   4      371.41      231.45     37.80 o 
   4 -16   4      245.66      237.19     43.12 o 
   5 -16   4      209.47      122.43     42.18 o 
   6 -16   4      484.48      518.07     79.11 o 
   7 -16   4      868.19      898.06    129.79 o 
  -6 -15   4      565.62      540.38     91.29 o 
  -5 -15   4      272.26      280.59     67.09 o 
  -4 -15   4       81.96      126.85     58.47 o 
  -3 -15   4        8.56       26.24     50.50 o 
  -2 -15   4      571.99      573.17     53.53 o 
  -1 -15   4      908.66      903.51     65.45 o 
   0 -15   4      571.83      511.61     67.40 o 
   1 -15   4     1145.01     1079.15    134.35 o 
   2 -15   4      274.52      302.10     34.36 o 
   3 -15   4       43.04      -23.55     31.71 o 
   4 -15   4      291.86      159.28     39.72 o 
   5 -15   4      268.09      226.29     42.68 o 
   6 -15   4      314.80      223.32     44.92 o 
   7 -15   4      361.43      361.06     86.94 o 
  -7 -14   4      990.89     1029.90    149.34 o 
  -6 -14   4     1341.15     1359.61     93.60 o 
  -5 -14   4     1178.23     1241.32    124.73 o 
  -4 -14   4       15.32      -93.41     46.70 o 
  -3 -14   4      476.86      582.44     49.51 o 
  -2 -14   4     1641.89     1889.88    100.24 o 
  -1 -14   4     2159.19     2445.80     70.88 o 
   0 -14   4     6009.20     6312.87    136.87 o 
   1 -14   4     1405.01     1370.73     51.62 o 
   2 -14   4      209.69      200.05     36.26 o 
   3 -14   4      337.77      422.36     39.55 o 
   4 -14   4     2107.78     2130.27     71.37 o 
   5 -14   4     1808.61     1777.38     67.52 o 
   6 -14   4      576.77      564.92     49.00 o 
   7 -14   4      144.86      171.41     50.51 o 
   8 -14   4        0.09      -72.88     42.33 o 
  -8 -13   4      590.42      509.76     72.01 o 
  -7 -13   4     1408.19     1488.72     92.75 o 
  -6 -13   4     1201.28     1126.11     65.31 o 
  -5 -13   4      513.36      495.90     50.95 o 
  -4 -13   4      810.41     1006.15     76.47 o 
  -3 -13   4      913.21     1200.39     58.88 o 
  -2 -13   4     4546.03     4716.83    122.80 o 
  -1 -13   4     5440.77     5424.76    109.80 o 
   0 -13   4     4739.14     4318.04    104.18 o 
   1 -13   4     1327.49     1388.29     43.75 o 
   2 -13   4      148.82      296.01     28.81 o 
   3 -13   4     3018.88     3345.72     92.98 o 
   4 -13   4     3401.01     3304.32     77.97 o 
   5 -13   4     3407.53     3331.38     88.48 o 
   6 -13   4     1922.74     2085.40     71.63 o 
   7 -13   4      286.50      281.17     42.13 o 
   8 -13   4       21.63       66.18     46.09 o 
  -8 -12   4      208.19      116.48     55.09 o 
  -7 -12   4      453.02      452.24     64.73 o 
  -6 -12   4     1020.54     1107.70     78.63 o 
  -5 -12   4      261.62      272.16     42.56 o 
  -4 -12   4      268.60      235.33     39.80 o 
  -3 -12   4      282.50      299.22     38.65 o 
  -2 -12   4     1625.65     1421.37     61.47 o 
  -1 -12   4     3993.34     3934.54     99.58 o 
   0 -12   4      809.51      906.59     39.01 o 
   1 -12   4     1317.50     1192.47     39.70 o 
   2 -12   4        6.57       15.24     21.55 o 
   3 -12   4     1538.21     1365.52     47.33 o 
   4 -12   4     3720.06     3530.28     78.33 o 
   5 -12   4     1942.78     1893.18     58.75 o 
   6 -12   4     1520.23     1345.63     57.42 o 
   7 -12   4      893.37      984.84     68.83 o 
   8 -12   4      147.59      116.26     38.17 o 
   9 -12   4      261.20      268.27    102.69 o 
  -9 -11   4      515.00      514.22     95.32 o 
  -8 -11   4      674.06      727.35    134.84 o 
  -7 -11   4      180.41       71.80     49.57 o 
  -6 -11   4       17.36      149.62     95.64 o 
  -5 -11   4      289.73      646.24     47.91 o 
  -4 -11   4     1703.32     2131.63     70.93 o 
  -3 -11   4      905.83     1116.21     52.14 o 
  -2 -11   4      597.15      712.42     41.89 o 
  -1 -11   4      557.40      644.11     45.72 o 
   0 -11   4        8.52      303.14     35.98 o 
   1 -11   4      425.00     1296.78     39.84 o 
   2 -11   4     1052.10     1515.31     38.95 o 
   3 -11   4      655.06      709.68     48.94 o 
   4 -11   4     1345.64     1203.62     45.30 o 
   5 -11   4      744.29      725.10     40.74 o 
   6 -11   4      104.82       93.43     28.13 o 
   7 -11   4        1.98       55.07     32.26 o 
   8 -11   4       61.39       55.87     34.44 o 
   9 -11   4      294.93      353.88     52.67 o 
  -9 -10   4     1110.81     1152.16     81.61 o 
  -8 -10   4     1271.42     1199.62     79.05 o 
  -7 -10   4      134.73      274.28     50.16 o 
  -6 -10   4      212.13      498.22     73.07 o 
  -5 -10   4     2081.90     2121.02     78.89 o 
  -4 -10   4     2989.03     2801.61    109.19 o 
  -3 -10   4     5616.13     5554.50    126.69 o 
  -2 -10   4     5020.57     5302.44     88.23 o 
  -1 -10   4      157.48     1183.91     66.16 o 
   0 -10   4     1107.26     2403.79     42.43 o 
   1 -10   4     1909.61     1846.38     36.37 o 
   2 -10   4     5446.72     4994.65     74.31 o 
   3 -10   4     5646.14     5574.27     97.28 o 
   4 -10   4     1608.20     2517.76     70.10 o 
   5 -10   4       54.42      254.27     28.10 o 
   6 -10   4      393.03      527.80     32.93 o 
   7 -10   4      950.92      976.02     51.81 o 
   8 -10   4     1133.24      946.25     53.08 o 
   9 -10   4      427.56      533.48     46.72 o 
  10 -10   4      129.67      196.54     48.20 o 
 -10  -9   4      598.22      459.20     91.36 o 
  -9  -9   4     1385.53     1332.03    118.70 o 
  -8  -9   4      927.99      917.27     57.81 o 
  -7  -9   4      330.72      340.69     41.62 o 
  -6  -9   4        4.11       20.46     28.18 o 
  -5  -9   4     3140.93     3093.46     82.06 o 
  -4  -9   4     6892.31     6479.89    102.28 o 
  -3  -9   4     5230.72     4658.86    131.87 o 
  -2  -9   4     7218.71     6973.72     89.91 o 
  -1  -9   4     3461.50     3106.59     39.04 o 
   0  -9   4     1154.40     1278.57     26.98 o 
   1  -9   4     9091.12     8319.73     98.02 o 
   2  -9   4    10823.58    10490.42    129.88 o 
   3  -9   4     7807.98     7368.01    107.14 o 
   4  -9   4     4362.30     3999.13     70.08 o 
   5  -9   4        2.57       19.10     19.22 o 
   6  -9   4     1312.33     1358.35     42.35 o 
   7  -9   4     2574.47     2541.27     58.88 o 
   8  -9   4     3844.92     3905.06     92.17 o 
   9  -9   4     1117.06     1072.34     55.76 o 
  10  -9   4      120.88      106.57     80.16 o 
 -10  -8   4      271.66      250.17     47.30 o 
  -9  -8   4      675.56      733.52     54.16 o 
  -8  -8   4      247.92      325.38     41.24 o 
  -7  -8   4       17.15      140.99     39.32 o 
  -6  -8   4      128.81      140.45     29.61 o 
  -5  -8   4      853.57      747.35     42.85 o 
  -4  -8   4     4467.47     4431.54     75.39 o 
  -3  -8   4     8961.44     9308.08    120.06 o 
  -2  -8   4     2798.58     3612.78     39.41 o 
  -1  -8   4       79.43      794.17     36.86 o 
   0  -8   4      171.13      274.57     14.97 o 
   1  -8   4     6366.75     5614.39     66.14 o 
   2  -8   4     9705.30     9194.91    106.90 o 
   3  -8   4     6932.21     7417.45     97.54 o 
   4  -8   4     3832.20     3832.67     76.11 o 
   5  -8   4       20.43       50.54     18.25 o 
   6  -8   4      805.67      773.80     36.72 o 
   7  -8   4     3053.65     2841.95     60.71 o 
   8  -8   4     2236.74     2176.01     64.97 o 
   9  -8   4     1475.31     1603.54     83.97 o 
  10  -8   4      576.28      835.03    111.05 o 
 -10  -7   4      383.49      439.54     48.31 o 
  -9  -7   4        5.82       13.10     33.35 o 
  -8  -7   4        5.63       -4.63     30.80 o 
  -7  -7   4      569.38      544.05     32.84 o 
  -6  -7   4     3823.29     4068.98     74.92 o 
  -5  -7   4     4548.98     4995.28    102.44 o 
  -4  -7   4      248.22      804.88    102.74 o 
  -3  -7   4     2027.48     2893.31     48.40 o 
  -2  -7   4       95.00      216.33     13.91 o 
  -1  -7   4     3118.81     3647.53     38.23 o 
   0  -7   4     2556.83     3995.36     50.97 o 
   1  -7   4     2467.12     3784.36     61.75 o 
   2  -7   4     5656.56     6608.93     71.68 o 
   3  -7   4     3179.27     3307.26     45.46 o 
   4  -7   4      652.86      647.19     27.63 o 
   5  -7   4       14.53      244.63     21.49 o 
   6  -7   4      248.29      929.00     48.41 o 
   7  -7   4     2040.66     2586.47     55.87 o 
   8  -7   4     1113.62     1242.12     70.19 o 
   9  -7   4      455.24      383.54     81.71 o 
  10  -7   4      112.70       61.00     76.23 o 
 -11  -6   4      938.61     1014.59     86.97 o 
 -10  -6   4      969.53      908.43     49.18 o 
  -9  -6   4      120.46      119.13     30.23 o 
  -8  -6   4     1332.94     1202.83     37.51 o 
  -7  -6   4     3459.31     3366.55     70.79 o 
  -6  -6   4     8029.64     7208.17     98.53 o 
  -5  -6   4     7966.21     6824.64    103.54 o 
  -4  -6   4     2563.87     2453.44     45.31 o 
  -3  -6   4       11.88       70.09     17.28 o 
  -2  -6   4     5369.85     5477.52     55.32 o 
  -1  -6   4    14834.72    14479.91    126.48 o 
   0  -6   4    25791.18    23719.64    239.46 o 
   1  -6   4     6432.29     5919.48     62.36 o 
   2  -6   4     4336.64     4336.11     52.76 o 
   3  -6   4      412.30     1194.95     28.37 o 
   4  -6   4     1795.34     1968.98     36.97 o 
   5  -6   4     3648.78     3721.95     63.40 o 
   6  -6   4     4200.82     4142.06     70.36 o 
   7  -6   4     1655.46     1585.16     53.46 o 
   8  -6   4      374.76      401.73     40.09 o 
   9  -6   4       80.33       96.94     65.42 o 
  10  -6   4      270.15      340.51     90.83 o 
 -11  -5   4     1389.33     1451.20     73.94 o 
 -10  -5   4      369.62      374.65     53.44 o 
  -9  -5   4       17.14       10.59     24.53 o 
  -8  -5   4      424.25      386.98     32.55 o 
  -7  -5   4     4026.63     3738.52     72.58 o 
  -6  -5   4     9791.26     9868.15    144.69 o 
  -5  -5   4     7124.35     7204.35     98.61 o 
  -4  -5   4     5591.10     5280.61     72.06 o 
  -3  -5   4      114.30      144.21     13.72 o 
  -2  -5   4    16307.95    15906.93    150.00 o 
  -1  -5   4    27849.65    27087.62    217.42 o 
   0  -5   4    13077.56    13535.55    111.52 o 
   1  -5   4    26697.00    25462.21    253.59 o 
   2  -5   4    12125.16    11351.76    116.91 o 
   3  -5   4      931.63      893.90     26.82 o 
   4  -5   4     8128.19     7501.87    121.05 o 
   5  -5   4    12415.21    11924.30    186.63 o 
   6  -5   4     7229.83     7099.01    139.33 o 
   7  -5   4     2580.37     2584.60     53.24 o 
   8  -5   4      125.85       94.18     35.25 o 
   9  -5   4       82.88      -42.05     55.80 o 
  10  -5   4     1386.23     1520.83    126.28 o 
  11  -5   4     1253.28     1205.91     86.89 o 
 -11  -4   4      191.60      153.26    133.37 o 
 -10  -4   4       79.24       64.08     27.78 o 
  -9  -4   4       63.45      102.70     25.05 o 
  -8  -4   4      211.19      275.51     53.42 o 
  -7  -4   4     2838.50     3072.95     61.44 o 
  -6  -4   4     3176.66     3420.53     63.12 o 
  -5  -4   4     1582.28     1604.12     48.61 o 
  -4  -4   4       33.67      112.03     28.50 o 
  -1  -4   4    25953.70    24996.23    211.03 o 
   0  -4   4     9688.21     9142.76     79.22 o 
   1  -4   4    10950.33    10486.04    116.09 o 
   2  -4   4     2519.37     3567.67     42.72 o 
   4  -4   4     4849.08     5256.57     69.00 o 
   5  -4   4     9101.80     8660.27    127.82 o 
   6  -4   4     4879.77     4724.57     98.32 o 
   7  -4   4     3350.85     3231.83    105.43 o 
   8  -4   4      432.35      569.01     65.74 o 
   9  -4   4      549.31      807.65    101.99 o 
  10  -4   4      901.49      979.74     50.18 o 
  11  -4   4      747.93      866.27     78.44 o 
 -10  -3   4      316.56      197.51     49.63 o 
  -9  -3   4      837.25      863.51     52.21 o 
  -8  -3   4     2849.48     2648.90     74.96 o 
  -7  -3   4      297.26      306.60     31.65 o 
  -6  -3   4      200.78      323.88     34.87 o 
  -5  -3   4     1081.36     1275.50     28.90 o 
  -4  -3   4      543.61      882.25     22.24 o 
  -3  -3   4     3430.64     3597.20     56.30 o 
  -2  -3   4     5949.51     5621.43     81.83 o 
  -1  -3   4     1154.34     2438.13     68.91 o 
   0  -3   4     1219.69     1779.30     22.91 o 
   1  -3   4     1085.91     2322.15     27.86 o 
   3  -3   4       41.88      392.98     14.89 o 
   4  -3   4     2534.97     2124.06     33.14 o 
   5  -3   4     3554.35     3158.44     66.44 o 
   6  -3   4     1131.18     1713.89     47.67 o 
   7  -3   4      117.28      711.25     35.76 o 
   8  -3   4      177.58      247.37     26.83 o 
   9  -3   4      191.08      211.38     31.66 o 
  10  -3   4      292.73      343.16     73.67 o 
  11  -3   4      341.57      300.31     48.64 o 
 -10  -2   4     1361.87     1268.56     75.87 o 
  -9  -2   4     1580.72     1710.09     90.67 o 
  -8  -2   4     4070.31     3994.68     93.59 o 
  -7  -2   4     3851.59     3462.94     80.87 o 
  -6  -2   4      497.18      584.42     25.69 o 
  -5  -2   4     2742.95     2768.54     38.90 o 
  -4  -2   4     3736.42     3759.88     61.00 o 
  -3  -2   4     7529.23     7749.75    166.94 o 
  -2  -2   4    26565.22    24298.04    605.28 o 
  -1  -2   4      909.57     2003.24     54.44 o 
   0  -2   4     1842.64     2383.71     39.30 o 
   1  -2   4      543.69      627.28     11.74 o 
   2  -2   4     7701.89     7671.95     86.39 o 
   3  -2   4     9275.00     9458.83    123.25 o 
   4  -2   4     3341.63     3275.21     46.29 o 
   5  -2   4     1685.46     1450.75     56.49 o 
   6  -2   4       22.15       47.12     25.40 o 
   7  -2   4       43.12       46.25     20.12 o 
   8  -2   4      874.97      933.67     40.73 o 
   9  -2   4      438.44      430.30     37.52 o 
  10  -2   4      210.91      194.40     34.55 o 
  11  -2   4      320.10      312.03     42.20 o 
 -10  -1   4      568.67      491.22     82.13 o 
  -9  -1   4     3753.11     3612.71    164.78 o 
  -8  -1   4     5292.91     5186.76    109.93 o 
  -7  -1   4     3829.89     4276.26     91.43 o 
  -6  -1   4     1424.87     2101.15     35.85 o 
  -5  -1   4     1951.07     2544.47     76.65 o 
  -4  -1   4     5305.27     4737.59     59.54 o 
  -3  -1   4    23135.34    22279.38    301.38 o 
  -2  -1   4    34933.38    34094.64    410.42 o 
  -1  -1   4    13092.08    14997.69    525.35 o 
   1  -1   4     9531.54    10026.60     93.28 o 
   2  -1   4    10058.71     9294.91    103.42 o 
   3  -1   4    13687.17    13193.11    148.47 o 
   4  -1   4    16316.74    15475.83    196.47 o 
   5  -1   4     2573.48     3615.40     64.43 o 
   7  -1   4     1196.79     1213.07     36.86 o 
   8  -1   4     3336.12     3345.03     73.08 o 
   9  -1   4     1481.15     1403.66     56.58 o 
  10  -1   4      732.32      765.39     70.93 o 
  -9   0   4     1127.34      959.20     93.22 o 
  -8   0   4     2641.99     2890.32     76.79 o 
  -7   0   4     1081.34     1074.26     29.07 o 
  -6   0   4       12.82       13.00     11.74 o 
  -5   0   4      191.76      209.14     14.47 o 
  -4   0   4     6324.58     6359.82     77.04 o 
  -3   0   4    20041.29    20435.11    278.55 o 
  -2   0   4    12236.41    12656.14    160.16 o 
  -1   0   4      923.76      878.88     16.47 o 
   0   0   4      928.22      812.78     13.21 o 
   1   0   4      763.73      750.01     11.31 o 
   2   0   4    17787.86    18290.06    169.05 o 
   3   0   4    11648.42    11712.72    112.44 o 
   4   0   4     8759.96     9187.40    101.69 o 
   5   0   4     1935.78     1715.70     42.43 o 
   6   0   4      100.79       97.29     18.04 o 
   7   0   4     1170.13     1097.35     41.66 o 
   8   0   4     3124.16     3470.90     76.41 o 
   9   0   4     2360.35     2475.33     73.71 o 
  10   0   4     1146.04     1307.66     61.06 o 
  -9   1   4      475.62      359.25     67.74 o 
  -8   1   4      138.70      171.42     39.39 o 
  -7   1   4      134.44      231.82     19.75 o 
  -6   1   4     4710.58     4586.11     65.77 o 
  -5   1   4     5249.71     5014.24     81.13 o 
  -4   1   4      677.82      531.06     21.74 o 
  -3   1   4     1272.00     1372.77     31.58 o 
  -2   1   4     4124.42     4087.81     60.47 o 
  -1   1   4       43.81      774.27    121.75 o 
   0   1   4     9006.19     8873.39     76.26 o 
   1   1   4     3975.54     4012.46     35.21 o 
   2   1   4      134.05      256.90      9.32 o 
   3   1   4     3644.53     3365.64     35.70 o 
   4   1   4     1550.85     1361.81     23.36 o 
   5   1   4      259.06      658.18     23.17 o 
   6   1   4       32.00      279.82     20.16 o 
   7   1   4     1881.51     1723.80     40.98 o 
   8   1   4     1816.65     1601.29     53.34 o 
   9   1   4      595.48      507.04     44.25 o 
  10   1   4      220.75      225.66     41.20 o 
  -9   2   4     1175.17     1265.60     98.83 o 
  -8   2   4       57.42       56.65     23.90 o 
  -7   2   4     3576.38     3235.77     86.85 o 
  -6   2   4     4748.49     4451.03     96.63 o 
  -5   2   4    10022.64     9749.52    148.45 o 
  -4   2   4    13949.94    14540.98    283.80 o 
  -3   2   4      199.93      356.31     34.47 o 
  -2   2   4     1724.69     1574.13     27.99 o 
  -1   2   4     2010.56     1773.19     27.16 o 
   0   2   4    15341.37    14643.43    111.50 o 
   1   2   4     9307.24     9655.62     76.53 o 
   2   2   4     2645.97     4783.94     70.46 o 
   3   2   4     1170.17     1725.61     23.93 o 
   4   2   4      202.87      277.33     14.54 o 
   5   2   4     2981.03     2608.24     40.11 o 
   6   2   4     2095.18     2264.15     42.41 o 
   7   2   4      968.12      975.92     31.23 o 
   8   2   4     1040.55     1166.29     39.04 o 
   9   2   4      144.27      211.00     39.04 o 
  10   2   4       11.28      -19.87     36.30 o 
  -9   3   4     1231.57     1044.44     66.75 o 
  -8   3   4      412.03      413.84     45.95 o 
  -7   3   4     3293.84     3176.24     93.06 o 
  -6   3   4     8505.93     8308.44    156.22 o 
  -5   3   4     9714.21     9376.32    146.50 o 
  -4   3   4    13940.31    13067.74    192.80 o 
  -3   3   4     2637.17     2381.71     42.07 o 
  -2   3   4      191.22      375.72     63.21 o 
  -1   3   4    10767.42    10723.95     95.89 o 
   0   3   4    18350.60    18419.31    155.46 o 
   1   3   4    22071.70    21144.44    159.62 o 
   2   3   4    15359.10    14149.33    105.23 o 
   3   3   4       12.06       30.60      9.73 o 
   4   3   4     1594.14     2020.88     32.54 o 
   5   3   4     1951.56     2856.14     47.70 o 
   6   3   4     3911.88     4285.21     64.41 o 
   7   3   4     4516.78     4088.40     71.57 o 
   8   3   4     1087.21     1093.63     43.37 o 
   9   3   4        1.45        0.59     35.90 o 
  10   3   4      175.44      241.91     45.80 o 
  -9   4   4      301.82      279.90     37.04 o 
  -8   4   4        2.40       -6.50     25.60 o 
  -7   4   4      516.25      634.64     44.16 o 
  -6   4   4     3103.08     2767.04     75.43 o 
  -5   4   4    10067.59     9594.59    152.07 o 
  -4   4   4     2232.85     2382.97     45.02 o 
  -3   4   4     3798.53     3532.96     57.88 o 
  -2   4   4      289.05      312.89     22.68 o 
  -1   4   4    14370.07    12961.17    115.53 o 
   0   4   4    13172.73    11813.53    104.68 o 
   1   4   4    10330.13     9641.17     79.03 o 
   2   4   4     6406.24     6230.21     54.26 o 
   3   4   4     1827.57     1782.57     29.56 o 
   4   4   4      264.33      211.78     16.76 o 
   5   4   4     2606.96     2319.77     43.86 o 
   6   4   4     4772.70     4337.47     66.11 o 
   7   4   4     2780.53     2771.61     58.39 o 
   8   4   4      818.07      865.99     54.55 o 
   9   4   4       12.94       75.08     39.67 o 
  10   4   4       72.52       -2.28     47.74 o 
  -9   5   4       33.30        7.10     36.68 o 
  -8   5   4      646.40      844.28     81.72 o 
  -7   5   4     1242.26     1247.57     56.39 o 
  -6   5   4     1387.85     1353.59     55.15 o 
  -5   5   4     1310.67     1153.10     37.33 o 
  -4   5   4        2.59       -2.78     14.06 o 
  -3   5   4      720.68      813.86     59.93 o 
  -2   5   4     4525.71     4789.73     72.29 o 
  -1   5   4     1263.05     1885.78     81.41 o 
   0   5   4     1460.33     1562.62     28.09 o 
   1   5   4     5742.42     5095.32     52.61 o 
   2   5   4     1328.86     1624.28     27.12 o 
   3   5   4      587.57      726.11     22.26 o 
   4   5   4      431.46      724.89     37.20 o 
   5   5   4      849.48     1019.15     32.37 o 
   6   5   4      762.52      802.99     35.52 o 
   7   5   4      962.71      918.26     40.08 o 
   8   5   4      647.71      598.87     50.89 o 
   9   5   4        1.25       48.57     44.62 o 
 -10   6   4      222.67      197.81     77.35 o 
  -9   6   4     1011.02     1119.41    160.08 o 
  -8   6   4     2319.09     2290.59     79.75 o 
  -7   6   4     3380.11     3296.55     92.70 o 
  -6   6   4     2552.19     2272.89     55.81 o 
  -5   6   4      468.33      531.70     30.64 o 
  -4   6   4     1352.30     1366.68     42.37 o 
  -3   6   4     3073.86     3184.63     58.74 o 
  -2   6   4     9735.52     9152.21    108.81 o 
  -1   6   4     7285.80     6658.73     74.72 o 
   0   6   4      377.11      363.34     22.23 o 
   1   6   4       13.26      118.98     17.48 o 
   2   6   4      656.99     1399.16     48.60 o 
   3   6   4     3639.31     3897.16     69.34 o 
   4   6   4     1075.19     1060.00     31.39 o 
   5   6   4     1041.17      888.61     37.11 o 
   6   6   4      534.89      689.98     42.32 o 
   7   6   4      101.90      334.54     50.41 o 
   8   6   4      130.76      259.89     54.13 o 
   9   6   4      183.04      105.16     46.11 o 
 -10   7   4      125.48      126.03     63.74 o 
  -9   7   4     1392.30     1490.51     84.13 o 
  -8   7   4     2102.20     2112.70     79.80 o 
  -7   7   4     2481.55     2346.87     63.20 o 
  -6   7   4     2854.42     2653.54     64.10 o 
  -5   7   4      423.90      444.03     31.58 o 
  -4   7   4     3265.98     3091.11     67.27 o 
  -3   7   4     6498.88     6090.05     94.89 o 
  -2   7   4     7651.28     7262.68     92.42 o 
  -1   7   4     7736.77     7187.69     81.16 o 
   0   7   4     1116.40     1100.58     29.62 o 
   1   7   4        1.48      -29.50     16.40 o 
   2   7   4     3139.81     2624.33     49.71 o 
   3   7   4     3208.96     2940.84     52.21 o 
   4   7   4     6745.96     6346.59     96.30 o 
   5   7   4     2096.85     2010.47     48.59 o 
   6   7   4       47.63       67.79     28.59 o 
   7   7   4        1.79       10.12     37.83 o 
   8   7   4      390.32      293.20     47.50 o 
 -10   8   4       50.28       16.64     66.97 o 
  -9   8   4      357.98      361.79     61.84 o 
  -8   8   4     1128.40     1111.35     53.90 o 
  -7   8   4     1374.62     1409.59     51.61 o 
  -6   8   4      336.09      384.96     44.52 o 
  -5   8   4      186.53      118.20     25.63 o 
  -4   8   4      171.96      185.62     26.22 o 
  -3   8   4     3389.81     3204.27     70.31 o 
  -2   8   4     5192.65     4563.50     67.55 o 
  -1   8   4     2175.39     2173.04     43.88 o 
   0   8   4     2107.55     2156.38     53.04 o 
   1   8   4        0.09        6.74     21.58 o 
   2   8   4     1855.54     1767.28     49.16 o 
   3   8   4     3908.16     3618.37    102.08 o 
   4   8   4     3050.81     2746.74     73.69 o 
   5   8   4     1355.86     1373.73     48.97 o 
   6   8   4      506.29      555.12     64.78 o 
   7   8   4       83.77       53.81     59.84 o 
   8   8   4      267.17      144.36     57.22 o 
 -10   9   4      549.55      410.92     96.45 o 
  -9   9   4      252.49      277.44     46.74 o 
  -8   9   4       86.59       75.30     33.21 o 
  -7   9   4       68.29       28.02     29.52 o 
  -6   9   4        8.09        0.82     25.51 o 
  -5   9   4      302.32      332.97     33.14 o 
  -4   9   4      452.16      433.64     34.55 o 
  -3   9   4      832.52      799.05     41.15 o 
  -2   9   4     1646.41     1602.01     61.76 o 
  -1   9   4      167.03      214.48     29.64 o 
   0   9   4       70.66       82.97     21.74 o 
   1   9   4      164.79      140.88     27.68 o 
   2   9   4      388.20      350.41     32.35 o 
   3   9   4     1900.71     1954.45     57.20 o 
   4   9   4      712.60      832.75     62.13 o 
   5   9   4      256.28      322.02     46.25 o 
   6   9   4        6.25      -65.62     38.13 o 
   7   9   4       48.54      -61.12     52.44 o 
  -9  10   4      466.99      479.75     55.17 o 
  -8  10   4      286.21      233.31     41.42 o 
  -7  10   4       74.29       50.66     32.81 o 
  -6  10   4      694.10      664.02     75.71 o 
  -5  10   4     1575.39     1468.67     53.83 o 
  -4  10   4     3414.67     3431.52     79.25 o 
  -3  10   4     1492.17     1332.01     54.41 o 
  -2  10   4       47.57       15.87     23.53 o 
  -1  10   4       21.03       -4.44     20.86 o 
   0  10   4      988.75      928.26     37.59 o 
   1  10   4     1813.34     1632.87     51.62 o 
   2  10   4     2321.25     2240.67     59.47 o 
   3  10   4      264.20      231.50     35.59 o 
   4  10   4        7.01       18.41     52.03 o 
   5  10   4        1.29      -54.85     52.11 o 
   6  10   4      271.40      126.95     61.77 o 
   7  10   4      112.40       39.45    100.45 o 
  -8  11   4      612.01      719.27    197.32 o 
  -7  11   4       50.26       57.91     36.06 o 
  -6  11   4     1527.37     1384.56     60.63 o 
  -5  11   4     2237.31     2352.84     74.94 o 
  -4  11   4     2961.25     2799.44     80.69 o 
  -3  11   4     4279.31     4267.88     98.51 o 
  -2  11   4      692.37      716.16     44.00 o 
  -1  11   4     1019.48      949.52     53.73 o 
   0  11   4     1791.06     1659.79     53.45 o 
   1  11   4     2564.92     2542.36     65.31 o 
   2  11   4     2626.69     2539.72     85.11 o 
   3  11   4      669.46      639.55     75.46 o 
   4  11   4      132.18       82.90    125.37 o 
   5  11   4      220.92      124.56     65.25 o 
   6  11   4      659.67      574.19     80.32 o 
  -8  12   4       74.54       70.43     47.16 o 
  -7  12   4       25.46      -14.02     41.62 o 
  -6  12   4      502.25      378.28     45.28 o 
  -5  12   4     1852.41     1868.10     70.61 o 
  -4  12   4     2500.71     2505.63     78.15 o 
  -3  12   4      828.80      952.48     54.73 o 
  -2  12   4      291.72      304.64     34.87 o 
  -1  12   4       93.00      129.47     35.50 o 
   0  12   4     1277.31     1330.33     66.00 o 
   1  12   4     2188.14     2101.67     66.40 o 
   2  12   4     2299.95     2433.22     85.05 o 
   3  12   4      963.29     1152.41    119.72 o 
   4  12   4        1.92      -46.08     58.77 o 
   5  12   4      306.10      290.88     98.97 o 
  -7  13   4      371.67      261.51     55.10 o 
  -6  13   4      234.81      168.50     64.02 o 
  -5  13   4      350.20      344.28     46.66 o 
  -4  13   4      353.71      341.30     45.12 o 
  -3  13   4        6.56      -30.44     28.59 o 
  -2  13   4       14.16       20.86     35.05 o 
  -1  13   4      157.89      108.76     48.87 o 
   0  13   4      921.04     1043.38     64.51 o 
   1  13   4     1027.88     1121.29     87.54 o 
   2  13   4      326.09      362.48     75.41 o 
   3  13   4       33.01       62.28     78.41 o 
   4  13   4        1.64      -19.63    116.87 o 
  -6  14   4      385.72      384.88    118.94 o 
  -5  14   4      140.72       54.28     80.13 o 
  -4  14   4        1.91      -71.62     42.68 o 
  -3  14   4       99.69       61.75     35.22 o 
  -2  14   4      609.65      639.74     69.10 o 
  -1  14   4     1437.13     1526.68     83.42 o 
   0  14   4      294.51      254.31     82.27 o 
   1  14   4      116.32       -7.81     68.09 o 
   2  14   4       49.36      -21.28     59.86 o 
   3  14   4       25.70      -60.96     59.03 o 
  -4  15   4        1.65      -90.65     45.52 o 
  -3  15   4      456.38      426.92    102.48 o 
  -2  15   4      723.42      787.93    112.59 o 
  -1  15   4      920.21      976.33    115.82 o 
   0  15   4      878.84     1099.03    117.79 o 
   1  15   4      204.04      101.08     79.39 o 
  -1 -19   5      523.61      601.35     95.53 o 
   0 -19   5      786.76     1039.72    116.24 o 
   1 -19   5      601.72      657.72    106.62 o 
   2 -19   5        0.33       16.29     88.80 o 
  -3 -18   5      108.32      229.97     77.63 o 
  -2 -18   5      290.50      310.61     53.63 o 
  -1 -18   5      757.21      930.28    104.80 o 
   0 -18   5      253.07      261.61     90.41 o 
   1 -18   5       54.71       58.54     85.08 o 
   2 -18   5       39.91       65.91     90.13 o 
   3 -18   5      271.52      345.28    106.55 o 
   4 -18   5      397.21      380.61     61.47 o 
  -5 -17   5       71.11      138.45    117.54 o 
  -4 -17   5      397.22      398.85     68.98 o 
  -3 -17   5      893.77      985.05    128.98 o 
  -2 -17   5      637.58      572.80     59.18 o 
  -1 -17   5      197.10      230.87     84.16 o 
   0 -17   5        0.72        4.42     73.63 o 
   1 -17   5      294.12      383.89     98.76 o 
   2 -17   5      621.40      700.54    113.43 o 
   3 -17   5      414.01      364.12     62.38 o 
   4 -17   5      426.67      246.28     46.10 o 
   5 -17   5      322.68      319.55     58.95 o 
   6 -17   5        0.49       10.24     50.20 o 
  -6 -16   5        0.35      102.68    157.55 o 
  -5 -16   5      458.94      715.48    149.06 o 
  -4 -16   5     1765.15     1933.96    102.46 o 
  -3 -16   5     1615.89     1689.26     94.17 o 
  -2 -16   5     1811.59     1953.26     76.36 o 
  -1 -16   5      175.42      116.37     46.97 o 
   0 -16   5       65.47      157.45     81.50 o 
   1 -16   5      633.50      780.45     79.37 o 
   2 -16   5     3584.64     3742.19    189.52 o 
   3 -16   5     1843.09     2015.23     64.20 o 
   4 -16   5      484.46      388.67     47.50 o 
   5 -16   5       24.39      -69.16     35.86 o 
   6 -16   5       12.40       -0.73     48.73 o 
   7 -16   5      289.33      340.52     60.28 o 
  -7 -15   5      110.04      174.96     67.13 o 
  -6 -15   5        6.02       26.31     55.61 o 
  -5 -15   5      792.14      895.75     83.99 o 
  -4 -15   5     1831.04     1734.95     95.73 o 
  -3 -15   5     1949.79     1842.01     96.44 o 
  -2 -15   5     1696.89     1867.73    108.17 o 
  -1 -15   5      578.65      932.73     65.15 o 
   0 -15   5       44.98      149.93     77.56 o 
   1 -15   5     2129.92     2185.09    107.57 o 
   2 -15   5     2323.04     2126.10     57.77 o 
   3 -15   5     2223.45     2403.89     75.22 o 
   4 -15   5     1847.46     1931.52     70.29 o 
   5 -15   5      101.76       75.87     43.28 o 
   6 -15   5      162.86      142.86     42.04 o 
   7 -15   5      666.76      541.55     62.67 o 
  -7 -14   5       28.41       36.72     53.97 o 
  -6 -14   5      262.22       30.58    103.54 o 
  -5 -14   5      531.30      556.64     71.93 o 
  -4 -14   5     1022.52      989.65     79.50 o 
  -3 -14   5     1024.88      993.30     79.69 o 
  -2 -14   5      130.56      111.98     38.72 o 
  -1 -14   5        0.64      -11.21     37.74 o 
   0 -14   5       76.43       79.44     33.92 o 
   1 -14   5     1508.05     1462.54     52.40 o 
   2 -14   5     1798.19     1883.73     52.79 o 
   3 -14   5      763.12      711.68     54.71 o 
   4 -14   5      953.28      900.46     53.95 o 
   5 -14   5       96.79       19.13     33.82 o 
   6 -14   5      216.01      225.43     39.84 o 
   7 -14   5      447.01      421.01     57.69 o 
   8 -14   5      801.54      835.48     69.50 o 
  -8 -13   5       98.62      138.52     60.69 o 
  -7 -13   5      413.32      500.07    104.34 o 
  -6 -13   5     1143.20     1053.06     62.58 o 
  -5 -13   5     1365.21     1362.40     66.93 o 
  -4 -13   5      530.75      554.54     65.14 o 
  -3 -13   5      152.70      342.08     42.93 o 
  -2 -13   5      705.13      926.19     56.79 o 
  -1 -13   5      866.68     1135.07     54.99 o 
   0 -13   5      904.61      928.70     52.83 o 
   1 -13   5     1374.20     1212.48     41.14 o 
   2 -13   5      887.46      929.63     40.00 o 
   3 -13   5       80.86      175.41     30.37 o 
   4 -13   5      184.97      255.25     33.56 o 
   5 -13   5      259.72      295.07     51.51 o 
   6 -13   5      194.57       89.26     35.33 o 
   7 -13   5      437.52      357.01     43.75 o 
   8 -13   5      422.09      417.38     56.52 o 
  -9 -12   5       43.22       94.43     56.54 o 
  -8 -12   5      221.67      270.52     60.74 o 
  -7 -12   5     1095.86     1170.18    102.31 o 
  -6 -12   5     1607.54     1616.89    128.88 o 
  -5 -12   5     2980.31     3012.02     88.28 o 
  -4 -12   5     2443.70     2986.49     86.52 o 
  -3 -12   5       91.78      438.27     40.90 o 
  -2 -12   5     2079.32     1906.70     69.67 o 
  -1 -12   5     2960.97     2780.74     71.89 o 
   0 -12   5     7674.44     7823.26    103.22 o 
   1 -12   5     4270.25     5487.72     88.38 o 
   2 -12   5      724.75     1399.44     42.94 o 
   3 -12   5        9.64      111.56     27.42 o 
   4 -12   5     1407.02     1301.92     49.25 o 
   5 -12   5     3667.55     3463.76     78.88 o 
   6 -12   5     1308.60     1386.72     99.43 o 
   7 -12   5      517.41      578.33     46.12 o 
   8 -12   5       49.63       53.07     36.46 o 
   9 -12   5        2.85      -38.17     42.85 o 
  -9 -11   5       65.26        3.28     50.23 o 
  -8 -11   5       57.06       40.76     47.93 o 
  -7 -11   5      983.10     1003.34    155.27 o 
  -6 -11   5     2136.29     2027.32     90.57 o 
  -5 -11   5     2631.50     2517.02     78.59 o 
  -4 -11   5     1912.55     1773.29     64.40 o 
  -3 -11   5       30.53      129.30     24.04 o 
  -2 -11   5     1260.56     1157.00     47.75 o 
  -1 -11   5     7579.74     7324.25    111.29 o 
   0 -11   5     7888.21     7551.78     98.97 o 
   1 -11   5     6607.81     5981.72     91.92 o 
   2 -11   5     2189.87     2042.22     44.45 o 
   3 -11   5      204.87      288.23     28.72 o 
   4 -11   5     1786.62     1856.68     53.96 o 
   5 -11   5     2658.01     2872.85     63.21 o 
   6 -11   5     3599.38     3554.71     73.22 o 
   7 -11   5     2137.21     1900.49     77.19 o 
   8 -11   5       49.95       11.12     33.89 o 
   9 -11   5       45.47       79.11     43.01 o 
 -10 -10   5      106.90      158.35     84.69 o 
  -9 -10   5      178.05      186.75     46.72 o 
  -8 -10   5      469.50      445.32     48.89 o 
  -7 -10   5      234.67      186.91     39.28 o 
  -6 -10   5      673.93      712.86     49.25 o 
  -5 -10   5     1890.47     1857.86    100.29 o 
  -4 -10   5      305.47      375.86     32.56 o 
  -3 -10   5      294.68      214.36     25.65 o 
  -2 -10   5     1218.46     1487.16     77.76 o 
  -1 -10   5     5685.59     5399.39     63.40 o 
   0 -10   5     1923.71     1846.43     40.07 o 
   1 -10   5     1238.29     1800.72     35.94 o 
   2 -10   5     2830.24     2635.70     49.54 o 
   3 -10   5       44.77       20.37     19.83 o 
   4 -10   5     2534.37     2357.17     53.07 o 
   5 -10   5     2203.01     2238.77     53.38 o 
   6 -10   5     1829.67     1710.53     48.92 o 
   7 -10   5     1297.06     1196.79     53.93 o 
   8 -10   5      389.04      385.91     41.76 o 
   9 -10   5       25.40        3.01     39.74 o 
  10 -10   5      229.68      264.46     50.34 o 
 -10  -9   5      163.88       63.11     48.92 o 
  -9  -9   5      517.30      580.99     52.61 o 
  -8  -9   5     1920.44     2056.43     74.15 o 
  -7  -9   5     1604.35     1513.64     62.03 o 
  -6  -9   5      206.93      259.02     34.86 o 
  -5  -9   5      314.89      255.83     34.53 o 
  -4  -9   5     2147.61     2303.17     52.88 o 
  -3  -9   5     3582.92     4161.45     76.55 o 
  -2  -9   5     3155.26     4274.29     57.90 o 
  -1  -9   5     2060.94     2840.54     35.89 o 
   0  -9   5     1775.02     1665.27     32.49 o 
   1  -9   5      165.47      556.00     21.69 o 
   2  -9   5     2587.86     3301.75     51.20 o 
   3  -9   5     1419.68     1970.16     45.54 o 
   4  -9   5      679.17     1350.43     39.19 o 
   5  -9   5     2297.79     2335.11     52.59 o 
   6  -9   5      735.35      699.10     34.56 o 
   7  -9   5       35.57        1.98     22.72 o 
   8  -9   5        6.16       16.21     30.22 o 
   9  -9   5       96.95      128.01     57.21 o 
  10  -9   5      286.25      301.40     49.33 o 
 -10  -8   5      593.21      599.67     54.82 o 
  -9  -8   5     1768.87     1592.93     68.21 o 
  -8  -8   5     3996.02     3781.57     96.97 o 
  -7  -8   5     3259.92     3030.07    106.15 o 
  -6  -8   5      676.67      731.40     43.67 o 
  -5  -8   5      315.72      404.06     38.56 o 
  -4  -8   5     2904.23     3055.09     59.04 o 
  -3  -8   5     9439.42     8837.20    114.28 o 
  -2  -8   5    20162.65    18635.68    162.53 o 
  -1  -8   5     8931.38     8310.10     79.07 o 
   0  -8   5      149.02      635.70     18.93 o 
   1  -8   5     1245.92     2254.78     33.46 o 
   2  -8   5     8871.49     8966.56     99.18 o 
   3  -8   5    11179.97    11160.27    137.08 o 
   4  -8   5     4682.92     4174.24     70.59 o 
   5  -8   5     4430.73     4201.74     72.66 o 
   6  -8   5      182.55      416.17     37.48 o 
   7  -8   5      687.33      994.02     40.33 o 
   8  -8   5     1527.44     1589.82     57.72 o 
   9  -8   5      794.45      781.73     55.17 o 
  10  -8   5      444.81      474.63     51.36 o 
 -10  -7   5      258.98      245.67     44.74 o 
  -9  -7   5     1945.17     1959.99     56.72 o 
  -8  -7   5     3991.65     3813.15     75.97 o 
  -7  -7   5      756.38      673.45     34.67 o 
  -6  -7   5     2174.92     1981.24     60.17 o 
  -5  -7   5       15.08       51.22     20.82 o 
  -4  -7   5     5356.60     5097.31     89.63 o 
  -3  -7   5    14759.10    13814.11    164.31 o 
  -2  -7   5    21856.91    21060.49    179.96 o 
  -1  -7   5     5712.25     5502.43     52.35 o 
   0  -7   5     2114.43     2106.27     28.91 o 
   1  -7   5     1015.21     1550.84     24.28 o 
   2  -7   5    15132.36    14576.91    142.65 o 
   3  -7   5    16854.79    15876.04    173.83 o 
   4  -7   5    16740.49    15679.57    199.29 o 
   5  -7   5     2627.84     2519.46     51.44 o 
   6  -7   5       21.02       55.10     19.10 o 
   7  -7   5      562.98      597.21     32.17 o 
   8  -7   5     2685.25     2855.10     86.69 o 
   9  -7   5     2595.98     2592.08     85.77 o 
  10  -7   5     1206.11     1226.54     79.07 o 
 -11  -6   5      264.03      329.91     62.05 o 
 -10  -6   5      207.39      180.21     41.62 o 
  -9  -6   5      680.18      627.70     43.26 o 
  -8  -6   5      486.93      554.27     35.17 o 
  -7  -6   5      806.12     1018.87     40.91 o 
  -6  -6   5      211.29      365.43     66.75 o 
  -4  -6   5      977.61     1246.09     35.93 o 
  -3  -6   5     5618.71     5427.43     73.29 o 
  -2  -6   5     4196.19     4720.58     48.63 o 
  -1  -6   5     6259.68     7470.63     65.99 o 
   1  -6   5     3617.34     4633.02     49.27 o 
   2  -6   5    12474.18    11667.11    122.23 o 
   3  -6   5     3890.13     3587.32     49.99 o 
   4  -6   5     2820.14     2966.58     51.96 o 
   5  -6   5     4257.82     4553.95     80.35 o 
   6  -6   5       75.28      441.25     26.00 o 
   7  -6   5     1777.71     1846.40     52.04 o 
   8  -6   5     1938.48     1831.22     67.71 o 
   9  -6   5      956.23      958.47     57.62 o 
  10  -6   5     1112.33     1325.31     70.53 o 
 -11  -5   5      428.68      473.18     62.33 o 
 -10  -5   5     1188.81     1178.04     54.49 o 
  -9  -5   5      357.66      321.01     31.76 o 
  -8  -5   5       40.06       55.57     22.72 o 
  -7  -5   5      426.49      418.41     36.81 o 
  -6  -5   5     1353.23     1360.44     40.24 o 
  -5  -5   5     4233.45     3912.34     79.50 o 
  -4  -5   5     2373.53     2397.75     64.85 o 
  -3  -5   5     1605.24     1646.02     33.60 o 
  -2  -5   5     2115.24     4277.04     86.58 o 
  -1  -5   5     3784.99     5658.52     58.42 o 
   0  -5   5     3915.06     3645.76     36.33 o 
   1  -5   5      590.12      869.66     16.28 o 
   2  -5   5     2110.58     2147.96     33.35 o 
   3  -5   5     2757.58     3355.48     46.26 o 
   5  -5   5      717.97      916.07     33.47 o 
   6  -5   5       65.39       38.04     27.42 o 
   7  -5   5      516.21      602.78     36.66 o 
   8  -5   5      598.33      811.82     41.70 o 
   9  -5   5      427.76      631.82     47.86 o 
  10  -5   5      299.38      378.03     90.55 o 
 -10  -4   5     1384.35     1299.55     53.92 o 
  -9  -4   5     1087.22     1054.10     47.15 o 
  -8  -4   5       28.89       52.64     29.43 o 
  -7  -4   5     1612.33     1523.21     41.58 o 
  -6  -4   5     5440.69     5125.02     83.60 o 
  -5  -4   5     9987.36     9354.84    132.63 o 
  -4  -4   5    12776.59    11540.08    183.51 o 
  -3  -4   5     2043.92     2123.14     40.03 o 
  -2  -4   5      347.46      864.99     42.14 o 
  -1  -4   5     1603.03     2409.43     34.46 o 
   0  -4   5    12524.50    11515.76    100.37 o 
   1  -4   5    19330.52    17520.69    149.71 o 
   2  -4   5     5326.68     5419.91     66.39 o 
   3  -4   5       25.27       97.89     13.22 o 
   4  -4   5      225.07      797.71     25.12 o 
   5  -4   5     1983.32     1866.67     60.59 o 
   6  -4   5     3603.90     3628.73     79.66 o 
   7  -4   5     1767.56     1655.37     53.13 o 
   8  -4   5      784.44      795.84     43.53 o 
   9  -4   5      174.22      135.08     48.01 o 
  10  -4   5       77.82       94.76     33.16 o 
 -10  -3   5     1054.42     1058.39    107.47 o 
  -9  -3   5      555.02      558.07     53.60 o 
  -8  -3   5      203.34      228.59     33.13 o 
  -7  -3   5     1215.01     1091.92     47.38 o 
  -6  -3   5     5715.45     5425.74    105.71 o 
  -5  -3   5     8765.98     9493.98    112.60 o 
  -4  -3   5    13995.02    13824.63    192.92 o 
  -3  -3   5     7416.47     7846.83    273.00 o 
  -2  -3   5      168.68      868.30     32.94 o 
  -1  -3   5     4715.51     4614.02     39.73 o 
   0  -3   5    13658.09    13297.72    115.04 o 
   1  -3   5    35093.37    35806.46    303.22 o 
   2  -3   5    13622.98    14095.07    140.94 o 
   3  -3   5     1842.87     2691.03     39.41 o 
   4  -3   5       19.83      199.03     15.84 o 
   5  -3   5     2855.12     2630.82     61.81 o 
   6  -3   5    10512.71     9771.87    167.68 o 
   7  -3   5     4342.27     4572.09    111.96 o 
   8  -3   5      769.97     1043.50     43.74 o 
   9  -3   5      137.09      204.61     37.42 o 
  10  -3   5       84.76       64.19     49.59 o 
 -10  -2   5      252.16      190.65     70.19 o 
  -9  -2   5        0.71       13.83     35.93 o 
  -8  -2   5      139.09      162.21     31.40 o 
  -7  -2   5     1297.73     1096.38     47.17 o 
  -6  -2   5     1052.73     1419.86     39.61 o 
  -5  -2   5     4100.81     4797.98     98.55 o 
  -4  -2   5     4901.30     4536.44     57.74 o 
  -3  -2   5       64.24      113.10      9.40 o 
  -2  -2   5        8.77       69.94     13.32 o 
  -1  -2   5     1758.19     3271.75    103.96 o 
   0  -2   5    12441.81    13460.90    111.48 o 
   1  -2   5    17325.89    17365.11    150.50 o 
   2  -2   5    14016.33    13436.95    134.78 o 
   3  -2   5     1016.85      998.40     19.07 o 
   5  -2   5     3788.78     4361.40     86.92 o 
   6  -2   5     3284.10     3343.77     74.74 o 
   7  -2   5     2334.54     2525.05     59.46 o 
   8  -2   5     2671.04     2467.06     62.73 o 
   9  -2   5       10.87        9.14     30.51 o 
  10  -2   5      196.19      284.66     40.57 o 
 -10  -1   5      206.61      319.45     73.63 o 
  -9  -1   5      176.32      131.75     55.10 o 
  -8  -1   5     2685.50     2601.12    108.87 o 
  -7  -1   5     5403.71     5151.82    103.18 o 
  -6  -1   5      157.69      198.01     20.28 o 
  -5  -1   5      157.98      265.39     29.76 o 
  -4  -1   5      198.00      229.61     14.22 o 
  -3  -1   5     1901.87     1816.94     30.78 o 
  -2  -1   5     5286.73     5257.78     64.03 o 
  -1  -1   5     8867.95     8478.00     72.86 o 
   0  -1   5     7085.66     7014.08     64.08 o 
   1  -1   5     3834.05     3892.63     37.49 o 
   2  -1   5     1507.78     1581.87     23.21 o 
   3  -1   5      863.81     1200.24     21.68 o 
   4  -1   5       52.90      184.59     13.98 o 
   5  -1   5     4308.87     3664.10     68.26 o 
   6  -1   5     2645.91     2323.61     54.14 o 
   7  -1   5      302.14      459.61     39.92 o 
   8  -1   5        4.20      208.82     29.45 o 
   9  -1   5       47.99       73.47     32.59 o 
  10  -1   5       36.23       40.49     34.92 o 
 -10   0   5      232.35      221.25     67.81 o 
  -9   0   5     1813.68     1545.39    109.85 o 
  -8   0   5     4991.75     5003.51    196.82 o 
  -7   0   5     3541.02     3616.50     80.40 o 
  -6   0   5     5842.04     5778.38     83.28 o 
  -5   0   5      474.38      473.05     18.11 o 
  -4   0   5     2083.68     2003.02     32.29 o 
  -3   0   5    11909.05    11725.82    144.86 o 
  -2   0   5    29928.01    30415.65    300.51 o 
  -1   0   5    11494.14    11799.69    107.72 o 
   0   0   5     2497.55     2560.57     28.28 o 
   1   0   5     1590.12     1486.81     18.52 o 
   2   0   5     1555.15     1458.95     19.27 o 
   3   0   5    12590.55    13231.26    121.21 o 
   4   0   5    11230.05    11875.90    137.61 o 
   5   0   5     2772.18     2832.63     45.22 o 
   6   0   5      459.11      431.41     21.45 o 
   7   0   5       65.04       67.23     22.62 o 
   8   0   5      727.01      778.89     33.43 o 
   9   0   5      536.22      451.86     62.01 o 
  10   0   5      343.33      331.76     43.38 o 
 -10   1   5       21.79      -13.90     52.44 o 
  -9   1   5     1228.35      996.48     95.32 o 
  -8   1   5     4152.39     4146.29    120.41 o 
  -7   1   5     6956.04     6841.33    158.73 o 
  -6   1   5     5153.53     4925.47    167.49 o 
  -5   1   5     1004.25     1085.45     53.28 o 
  -4   1   5     1901.22     2118.74    139.96 o 
  -3   1   5     7575.98     7934.37    113.75 o 
  -2   1   5    10212.57     9872.12    102.94 o 
  -1   1   5    45209.28    43190.57    383.17 o 
   0   1   5    13995.83    13452.93    108.56 o 
   2   1   5     8010.25     8820.09     72.40 o 
   3   1   5     8607.16     8600.04     77.51 o 
   4   1   5    11974.57    11385.45    109.13 o 
   5   1   5     7830.41     6955.16     81.17 o 
   6   1   5     1592.59     1663.97     53.87 o 
   7   1   5       10.87      567.12     29.46 o 
   8   1   5     1022.97     1248.48     43.40 o 
   9   1   5     1751.54     1973.62     71.49 o 
  10   1   5      916.63      853.64     56.24 o 
  -9   2   5      719.82      712.54     84.58 o 
  -8   2   5     2063.28     2061.34     79.78 o 
  -7   2   5     2144.02     2047.88     79.09 o 
  -6   2   5      430.27      557.46     36.21 o 
  -5   2   5      555.45      558.93     38.50 o 
  -4   2   5      178.99      216.59     19.93 o 
  -3   2   5     5499.01     4893.32     70.94 o 
  -2   2   5    11604.87    11267.53    117.62 o 
  -1   2   5     5836.45     5532.16     51.29 o 
   0   2   5     5371.88     5101.62     44.62 o 
   1   2   5      148.32      230.17     12.11 o 
   2   2   5     2172.73     1988.10     22.52 o 
   3   2   5     4201.12     3888.13     52.87 o 
   4   2   5     8372.43     7873.85     84.41 o 
   5   2   5     5886.79     5511.75     74.60 o 
   6   2   5     1774.53     1650.38     38.00 o 
   7   2   5       66.72      111.88     20.68 o 
   8   2   5      548.16      552.31     35.94 o 
   9   2   5     1007.16      932.71     57.05 o 
  10   2   5     1024.25     1218.90     65.69 o 
  -9   3   5     1065.10     1037.02     68.22 o 
  -8   3   5      539.28      471.57     61.70 o 
  -7   3   5       16.40       11.63     22.86 o 
  -6   3   5       99.94      117.13     26.23 o 
  -5   3   5     1714.06     1734.89     47.94 o 
  -4   3   5     8093.33     7570.36    104.60 o 
  -3   3   5     1268.86     1206.75     30.29 o 
  -2   3   5       69.62       67.40     11.12 o 
  -1   3   5      406.94      770.54     40.06 o 
   0   3   5      460.06     1088.09     30.09 o 
   1   3   5      827.20     1511.66     25.01 o 
   2   3   5     3094.87     3054.83     33.23 o 
   3   3   5     3999.66     3538.54     44.06 o 
   4   3   5     1010.10      851.93     22.22 o 
   5   3   5      266.88      310.45     21.74 o 
   6   3   5      260.41      491.22     29.54 o 
   7   3   5       20.86      136.55     26.58 o 
   8   3   5     1000.92      864.00     54.74 o 
   9   3   5      717.83      604.56     54.24 o 
  -9   4   5     2451.77     2791.62    149.16 o 
  -8   4   5     1688.49     1663.84     77.56 o 
  -7   4   5      439.79      503.68     42.29 o 
  -6   4   5     2907.97     2766.92     77.81 o 
  -5   4   5     6953.63     6466.56    105.14 o 
  -4   4   5     7485.15     7159.28    102.31 o 
  -3   4   5     6378.35     6026.01     81.62 o 
  -2   4   5      211.70     1263.49     81.71 o 
  -1   4   5      412.90      814.01     27.05 o 
   0   4   5     5350.51     5076.69     52.98 o 
   1   4   5    11888.68    10883.00     85.01 o 
   2   4   5     3305.63     3248.20     37.15 o 
   3   4   5     2677.30     3149.20     42.43 o 
   4   4   5      551.28     1379.59     32.74 o 
   5   4   5        3.34      290.67     27.52 o 
   6   4   5     1995.61     1963.86     43.68 o 
   7   4   5     1652.77     1453.97     45.41 o 
   8   4   5      503.75      477.85     48.06 o 
   9   4   5      396.21      402.34     49.90 o 
 -10   5   5     1554.67     1560.91    123.19 o 
  -9   5   5      977.85      987.12    125.82 o 
  -8   5   5      585.39      652.45     60.71 o 
  -7   5   5        0.01      -12.40     26.13 o 
  -6   5   5     1624.42     1574.86     65.91 o 
  -5   5   5     5186.74     4848.37     87.21 o 
  -4   5   5    14413.12    13204.77    174.22 o 
  -3   5   5     5599.50     5249.58     82.21 o 
  -2   5   5     1498.51     1402.48     31.36 o 
  -1   5   5      542.49      535.42     20.38 o 
   0   5   5     2967.18     2637.16     32.70 o 
   1   5   5     4797.01     4837.13     50.33 o 
   2   5   5    21683.91    20470.71    309.54 o 
   3   5   5     3289.73     2974.31     44.30 o 
   4   5   5       34.42       45.33     17.36 o 
   5   5   5      501.66      459.87     27.26 o 
   6   5   5     1623.34     1628.72     47.28 o 
   7   5   5     2198.95     2301.65     76.66 o 
   8   5   5     1696.82     1815.66     73.69 o 
   9   5   5      295.76      242.16     48.80 o 
 -10   6   5      387.72      322.47     84.86 o 
  -9   6   5      171.67       94.73     44.09 o 
  -8   6   5       13.62       62.25     36.87 o 
  -7   6   5        6.86        1.21     20.69 o 
  -6   6   5      574.43      606.28     34.58 o 
  -5   6   5     3915.33     3619.43     76.89 o 
  -4   6   5     2183.09     2034.13     52.57 o 
  -3   6   5     1072.04     1177.42     36.50 o 
  -2   6   5     1607.59     1516.53     37.67 o 
  -1   6   5      363.81      440.30     20.92 o 
   0   6   5     2915.58     2730.39     41.60 o 
   1   6   5     4187.92     3926.06     65.37 o 
   2   6   5     3814.78     3763.14     52.34 o 
   3   6   5     1567.78     1747.98     35.01 o 
   4   6   5      194.97      179.63     21.94 o 
   5   6   5      206.21      211.57     23.40 o 
   6   6   5     1452.25     1232.75     46.18 o 
   7   6   5     1676.26     1634.57    132.10 o 
   8   6   5      846.19      899.77     61.67 o 
   9   6   5      205.27      227.22     51.22 o 
 -10   7   5       16.93        4.00     70.05 o 
  -9   7   5      111.25      124.98     59.28 o 
  -8   7   5      379.62      367.15     34.71 o 
  -7   7   5     1388.38     1338.79     48.86 o 
  -6   7   5      766.57      733.82     39.85 o 
  -5   7   5      728.95      737.52     38.46 o 
  -4   7   5      318.38      325.12     29.04 o 
  -3   7   5      120.78      118.65     22.97 o 
  -2   7   5     1494.15     1429.70     35.41 o 
  -1   7   5     1748.83     1776.33     39.32 o 
   0   7   5      209.34      325.48     21.74 o 
   1   7   5      902.70     1107.67     35.87 o 
   2   7   5      695.76      811.61     32.09 o 
   3   7   5       17.84       -0.56     17.92 o 
   4   7   5        4.71      -21.70     31.28 o 
   5   7   5      598.22      649.75     34.98 o 
   6   7   5      676.62      706.67     54.22 o 
   7   7   5      129.30      123.67     42.83 o 
   8   7   5      136.81       75.35     44.68 o 
 -10   8   5      102.56       42.54     76.44 o 
  -9   8   5      300.12      235.25     58.21 o 
  -8   8   5     1305.88     1267.97     56.15 o 
  -7   8   5     1993.55     1964.55     60.59 o 
  -6   8   5     3299.56     3217.00     75.33 o 
  -5   8   5     1329.62     1287.54     48.51 o 
  -4   8   5       27.59       -3.59     22.70 o 
  -3   8   5     1340.35     1259.15     46.27 o 
  -2   8   5     3921.08     3533.97     67.57 o 
  -1   8   5     3724.91     3689.10     70.26 o 
   0   8   5     1913.00     1911.91     46.37 o 
   1   8   5     1233.32     1157.34     38.28 o 
   2   8   5       12.26      -24.89     23.48 o 
   3   8   5     1010.62     1276.36     44.71 o 
   4   8   5      871.62      925.83     71.35 o 
   5   8   5      525.31      529.17     43.19 o 
   6   8   5      517.83      488.95     60.41 o 
   7   8   5      246.06       67.61     54.57 o 
   8   8   5       25.49      -47.56     53.09 o 
  -9   9   5      102.54       22.01     39.17 o 
  -8   9   5     1367.10     1369.86    113.25 o 
  -7   9   5     2529.45     2373.61     74.60 o 
  -6   9   5     1857.31     1756.08     58.90 o 
  -5   9   5     1911.73     1962.21     59.77 o 
  -4   9   5      345.80      302.84     32.86 o 
  -3   9   5     1265.19     1147.73     46.37 o 
  -2   9   5     4117.22     3958.82     74.68 o 
  -1   9   5     6402.91     6075.58    109.50 o 
   0   9   5     4336.63     4348.57    102.18 o 
   1   9   5      869.38      857.91     42.35 o 
   2   9   5        3.52      -48.77     24.38 o 
   3   9   5       88.78       66.68     26.25 o 
   4   9   5     1705.12     1577.17     91.70 o 
   5   9   5     3523.48     3256.95    125.44 o 
   6   9   5     1037.30      815.60     79.41 o 
   7   9   5       58.59       43.73     55.20 o 
  -9  10   5       76.12       44.72     43.36 o 
  -8  10   5      388.13      414.84     90.90 o 
  -7  10   5     1241.18     1149.29     58.98 o 
  -6  10   5      757.14      791.65     51.32 o 
  -5  10   5      646.87      607.31     47.26 o 
  -4  10   5        9.38      -17.01     25.81 o 
  -3  10   5      756.74      763.98     71.89 o 
  -2  10   5     2455.10     2286.47     74.47 o 
  -1  10   5     1592.19     1385.05     46.96 o 
   0  10   5     2855.04     2784.12     73.17 o 
   1  10   5     1435.79     1407.60     57.92 o 
   2  10   5        4.39      -11.03     28.41 o 
   3  10   5      900.87      908.51     80.55 o 
   4  10   5     1619.38     1498.20     93.90 o 
   5  10   5     1458.45     1502.88     98.78 o 
   6  10   5      886.18      999.18    103.08 o 
  -8  11   5      504.08      569.04    175.27 o 
  -7  11   5      227.54      205.25     49.14 o 
  -6  11   5        6.26      -44.41     32.44 o 
  -5  11   5      198.97      334.30     41.64 o 
  -4  11   5      183.18      158.46     42.28 o 
  -3  11   5      688.88      701.85     48.57 o 
  -2  11   5      895.98      863.66     53.12 o 
  -1  11   5     1154.29     1182.12     56.82 o 
   0  11   5       41.51       47.76     36.97 o 
   1  11   5      197.25      189.63     36.37 o 
   2  11   5       85.93       65.50     43.22 o 
   3  11   5      802.69      628.80    148.60 o 
   4  11   5      460.22      346.37     71.35 o 
   5  11   5      540.09      632.52     81.97 o 
   6  11   5      163.54       32.71     66.59 o 
  -7  12   5      104.03       75.23     47.96 o 
  -6  12   5       66.32       34.34     44.52 o 
  -5  12   5      359.76      337.83     44.83 o 
  -4  12   5     1537.87     1515.19     64.37 o 
  -3  12   5     2164.82     2146.14     64.44 o 
  -2  12   5      568.03      579.29     46.26 o 
  -1  12   5       51.14       -5.25     32.45 o 
   0  12   5      224.98      294.25     93.22 o 
   1  12   5      651.72      612.73     47.22 o 
   2  12   5     1355.24     1358.37     71.26 o 
   3  12   5      452.35      464.31     75.37 o 
   4  12   5      322.47      370.60     87.11 o 
   5  12   5       90.39       12.00     65.82 o 
  -6  13   5      142.52      102.84     52.38 o 
  -5  13   5      491.13      475.95     60.61 o 
  -4  13   5     1496.38     1483.75     66.58 o 
  -3  13   5     1448.10     1407.99     56.90 o 
  -2  13   5      729.66      699.38     55.27 o 
  -1  13   5      181.73      194.72     53.38 o 
   0  13   5      269.76      247.14     52.48 o 
   1  13   5      824.50      930.07    104.03 o 
   2  13   5     1336.54     1514.15     73.71 o 
   3  13   5      640.67      753.93     83.55 o 
   4  13   5      177.01      111.84     68.91 o 
  -5  14   5      179.74      174.08     53.64 o 
  -4  14   5      920.43      917.23     74.14 o 
  -3  14   5      422.29      436.71     65.21 o 
  -2  14   5      550.70      693.52    108.87 o 
  -1  14   5       11.61      -10.16     49.30 o 
   0  14   5       64.59       88.02     79.88 o 
   1  14   5      447.75      441.31     87.81 o 
  -3  15   5       34.11      -46.89     87.88 o 
  -2  15   5       15.50       25.48     84.09 o 
  -1  15   5        8.37       34.54     80.51 o 
   0  15   5      151.64      -41.27     75.88 o 
  -1 -19   6      413.18      529.97     91.67 o 
   0 -19   6      740.55      775.50    105.78 o 
   1 -19   6      445.42      464.97    100.10 o 
   2 -19   6      313.78      318.40    101.71 o 
   3 -19   6       40.15       77.63     95.60 o 
  -4 -18   6      371.29      416.49     71.98 o 
  -3 -18   6       34.13       19.09     65.42 o 
  -2 -18   6      185.91      267.09     51.98 o 
  -1 -18   6      757.10      883.67    105.43 o 
   0 -18   6     1629.53     1804.90    130.28 o 
   1 -18   6     1958.31     2089.96    144.60 o 
   2 -18   6      464.12      627.39    109.85 o 
   3 -18   6        0.29      -18.67     93.43 o 
   4 -18   6       69.54        2.37     49.71 o 
   5 -18   6      893.89      970.50     78.02 o 
  -5 -17   6      126.77      187.70     63.30 o 
  -4 -17   6      569.73      649.92     74.14 o 
  -3 -17   6       52.77       64.61     55.83 o 
  -2 -17   6      224.13      203.62     50.31 o 
  -1 -17   6     1195.58     1254.56    109.08 o 
   0 -17   6     1284.13     1526.58    123.54 o 
   1 -17   6     1590.01     1844.70    137.51 o 
   2 -17   6     1377.37     1676.73    140.53 o 
   3 -17   6        4.98       60.30     43.41 o 
   4 -17   6      294.15      237.18     45.02 o 
   5 -17   6      901.72      955.69     78.72 o 
   6 -17   6     1267.55     1422.39    104.59 o 
  -6 -16   6      118.72       80.16     60.34 o 
  -5 -16   6      365.09      328.97     67.17 o 
  -4 -16   6      119.54      161.09     59.94 o 
  -3 -16   6       90.81       84.52     54.88 o 
  -2 -16   6       76.97       12.94     44.34 o 
  -1 -16   6      873.89      961.57     67.58 o 
   0 -16   6      887.35      997.74    111.89 o 
   1 -16   6      808.37      770.66    111.05 o 
   2 -16   6        5.90      -91.13     69.04 o 
   3 -16   6        5.30       11.49     31.10 o 
   4 -16   6      375.84      283.03     44.05 o 
   5 -16   6      593.88      614.69     53.76 o 
   6 -16   6      516.04      406.11     59.36 o 
   7 -16   6      470.35      406.19     62.22 o 
  -7 -15   6      554.26      525.08     78.30 o 
  -6 -15   6       99.77      134.41     59.48 o 
  -5 -15   6        0.51       51.77     54.18 o 
  -4 -15   6      327.86      246.39     61.01 o 
  -3 -15   6     1495.61     1328.61     85.86 o 
  -2 -15   6     1544.45     1540.97     70.19 o 
  -1 -15   6      803.87      961.33     91.92 o 
   0 -15   6      538.18      698.67     54.37 o 
   1 -15   6      121.08      316.05    143.72 o 
   2 -15   6      456.91      448.59     37.10 o 
   3 -15   6      898.75      867.49     48.29 o 
   4 -15   6      861.72      652.21     56.61 o 
   5 -15   6      952.08      917.25     87.46 o 
   6 -15   6       49.49       12.58     38.05 o 
   7 -15   6       40.54       29.89     66.44 o 
  -8 -14   6      893.79      993.73    147.20 o 
  -7 -14   6      841.10     1045.16    134.42 o 
  -6 -14   6      584.37      680.18     57.37 o 
  -5 -14   6       38.43      -54.43     48.11 o 
  -4 -14   6     1363.96     1320.68     87.19 o 
  -3 -14   6     2417.50     2663.60     82.86 o 
  -2 -14   6     3888.88     4163.74    164.32 o 
  -1 -14   6     2178.71     2476.82     92.80 o 
   0 -14   6      129.78      135.78     29.67 o 
   1 -14   6      112.02      125.44     40.63 o 
   2 -14   6     2178.26     2140.83     55.47 o 
   3 -14   6     4618.89     4945.94     98.84 o 
   4 -14   6     2973.92     3136.47     77.71 o 
   5 -14   6      783.81      771.86     51.92 o 
   6 -14   6        3.30      -26.49     32.78 o 
   7 -14   6       30.31       35.41     45.11 o 
   8 -14   6      565.51      622.57     64.71 o 
  -8 -13   6      587.27      520.65     71.91 o 
  -7 -13   6      452.51      448.33     68.07 o 
  -6 -13   6      254.31      242.05     43.26 o 
  -5 -13   6        3.70       47.28     35.36 o 
  -4 -13   6     1489.41     1408.59     83.31 o 
  -3 -13   6     2119.22     2100.75     71.97 o 
  -2 -13   6     1844.83     1635.86     66.04 o 
  -1 -13   6     3214.98     3224.33    174.36 o 
   0 -13   6      451.73      578.52     89.94 o 
   1 -13   6      407.81      663.71     34.86 o 
   2 -13   6     2695.67     2670.06     59.63 o 
   3 -13   6     2246.14     2313.77     67.04 o 
   4 -13   6     3563.37     3383.71     78.36 o 
   5 -13   6     2318.14     2193.99     71.50 o 
   6 -13   6       20.53       26.57     39.37 o 
   7 -13   6      119.90      182.06     66.97 o 
   8 -13   6      892.44     1035.19     72.26 o 
  -9 -12   6      207.31      189.19     60.86 o 
  -8 -12   6      274.55      236.75     59.49 o 
  -7 -12   6        3.03      -69.26     45.93 o 
  -6 -12   6      110.41       29.56     47.27 o 
  -5 -12   6      234.41      151.84     37.06 o 
  -4 -12   6      779.44      913.11     53.58 o 
  -3 -12   6     1789.45     1784.08     54.10 o 
  -2 -12   6     1214.60     1137.68     57.35 o 
  -1 -12   6      239.18      239.60     40.42 o 
   0 -12   6      132.18       99.47     18.04 o 
   1 -12   6       20.28       17.65     19.75 o 
   2 -12   6     1239.10     1180.35     40.01 o 
   3 -12   6     1438.18     1487.88     49.45 o 
   4 -12   6     2395.77     2228.08     61.53 o 
   5 -12   6      445.40      388.58     36.04 o 
   6 -12   6        0.40      -15.22     29.67 o 
   7 -12   6      166.12       78.68     42.61 o 
   8 -12   6      410.60      354.66     79.74 o 
   9 -12   6      625.09      666.51    100.10 o 
  -9 -11   6      501.69      429.62     65.23 o 
  -8 -11   6       29.50      -30.07     37.41 o 
  -7 -11   6       57.69       51.66     49.69 o 
  -6 -11   6     1396.17     1487.53     74.20 o 
  -5 -11   6     4750.74     4963.18     99.50 o 
  -4 -11   6     2039.90     2006.46     59.67 o 
  -3 -11   6      850.74      776.12     38.78 o 
  -2 -11   6      122.90      299.53     37.15 o 
  -1 -11   6       50.35      840.22     45.26 o 
   0 -11   6     2522.05     3296.87     59.13 o 
   1 -11   6     2944.13     3569.15     57.63 o 
   2 -11   6      961.08      980.48     33.01 o 
   3 -11   6     1872.74     1621.67     49.11 o 
   4 -11   6       77.60      243.71     27.05 o 
   5 -11   6      340.78      525.18     34.36 o 
   6 -11   6      322.99      411.09     41.21 o 
   7 -11   6      768.01      763.05     59.70 o 
   8 -11   6      795.53      740.70     51.71 o 
   9 -11   6      166.85       80.92     92.27 o 
 -10 -10   6     1216.88     1394.40     87.87 o 
  -9 -10   6     1201.35     1257.91     69.01 o 
  -8 -10   6       25.29       68.18     37.48 o 
  -7 -10   6      892.62      947.82     56.30 o 
  -6 -10   6     2252.53     2118.34     71.81 o 
  -5 -10   6     4109.29     3862.25     96.00 o 
  -4 -10   6    12004.44    11360.12    176.17 o 
  -3 -10   6     3340.70     3542.74     64.60 o 
  -2 -10   6      142.31      882.34     78.20 o 
  -1 -10   6     1296.13     1463.03     28.95 o 
   0 -10   6    12221.22    11757.95    117.11 o 
   1 -10   6     9360.36     8472.73    101.13 o 
   2 -10   6     6157.08     6269.84     82.23 o 
   3 -10   6     2587.24     3083.47     60.10 o 
   4 -10   6       53.29      337.68     27.06 o 
   5 -10   6     2624.53     2618.40     58.22 o 
   6 -10   6     4254.74     4136.85     78.63 o 
   7 -10   6     2521.45     2368.78     71.32 o 
   8 -10   6     1175.51     1145.20     55.28 o 
   9 -10   6      134.92      264.06     48.19 o 
 -10  -9   6      609.06      610.13     79.60 o 
  -9  -9   6      232.22      189.01     42.07 o 
  -8  -9   6       92.94       66.88     35.29 o 
  -7  -9   6      349.47      434.00     42.24 o 
  -6  -9   6     2495.70     2308.64     71.05 o 
  -5  -9   6     6787.35     6336.49    127.84 o 
  -4  -9   6     5385.91     4935.47     83.37 o 
  -3  -9   6     3143.25     2796.11     60.34 o 
  -2  -9   6      606.19      661.37     27.99 o 
  -1  -9   6     4597.08     4762.91     50.98 o 
   0  -9   6    11412.46    10645.15     97.90 o 
   1  -9   6    11826.29    11262.43    126.92 o 
   2  -9   6     9360.08     8719.07    104.54 o 
   3  -9   6     4445.11     3933.76     68.32 o 
   4  -9   6      119.13       84.88     20.14 o 
   5  -9   6     2041.42     1964.93     48.63 o 
   6  -9   6     4853.91     4773.67     84.36 o 
   7  -9   6     4826.96     4550.49    101.02 o 
   8  -9   6     1361.10     1328.99    112.06 o 
   9  -9   6      244.76      267.51     48.57 o 
  10  -9   6       30.01        2.32     42.81 o 
 -10  -8   6      222.69      216.13     50.93 o 
  -9  -8   6        1.56       49.28     35.07 o 
  -8  -8   6      284.23      312.54     39.80 o 
  -7  -8   6     1212.24     1072.05     53.67 o 
  -6  -8   6     1132.62     1013.21     47.89 o 
  -5  -8   6     2387.49     2266.44     64.90 o 
  -4  -8   6      174.81     1061.62     93.71 o 
  -2  -8   6       85.96      673.65     97.36 o 
  -1  -8   6     5225.38     5022.17     47.65 o 
   0  -8   6    10423.12     9390.75     92.03 o 
   1  -8   6     1339.85     1717.37     28.90 o 
   2  -8   6     1641.53     3104.18     47.66 o 
   3  -8   6     1009.86     1506.92     40.13 o 
   4  -8   6       32.81       49.75     17.62 o 
   5  -8   6     1287.21     1090.71     39.23 o 
   6  -8   6     3192.70     3075.81     62.75 o 
   7  -8   6     1434.55     1548.01     47.22 o 
   8  -8   6     1175.14     1296.27     64.65 o 
   9  -8   6       53.38       83.01     40.16 o 
  10  -8   6       44.84       39.65     42.29 o 
 -11  -7   6      275.88      272.49     63.88 o 
 -10  -7   6       13.65      -19.16     51.94 o 
  -9  -7   6      207.00      212.70     38.60 o 
  -8  -7   6     2666.17     2453.43     73.04 o 
  -7  -7   6     2871.55     2809.14     74.66 o 
  -6  -7   6     1444.28     1562.65     69.00 o 
  -5  -7   6      365.78      421.27     35.56 o 
  -4  -7   6      191.07      418.57     57.63 o 
  -3  -7   6     4170.62     3838.94     58.43 o 
  -2  -7   6    12089.94    11610.42     98.42 o 
  -1  -7   6     2434.74     3114.28     36.34 o 
   0  -7   6     1459.90     3390.35     57.90 o 
   1  -7   6      596.76     2026.42     34.88 o 
   2  -7   6       11.91       72.43     12.33 o 
   3  -7   6     3407.06     3140.50     51.46 o 
   4  -7   6      454.04      568.86     27.13 o 
   5  -7   6     1048.36     1652.05     42.22 o 
   6  -7   6     1395.06     2211.58     51.31 o 
   7  -7   6       64.98      192.35     28.81 o 
   8  -7   6       41.00       57.32     34.41 o 
   9  -7   6       28.68      -17.32     36.09 o 
  10  -7   6      295.79      382.54     51.06 o 
 -11  -6   6      321.39      421.87     63.17 o 
 -10  -6   6       26.69       76.80     37.16 o 
  -9  -6   6      657.13      493.46     46.89 o 
  -8  -6   6     1666.42     1644.82     57.73 o 
  -7  -6   6     7505.36     6968.96    131.62 o 
  -6  -6   6     6539.59     6003.68    115.33 o 
  -5  -6   6       33.44       80.25     19.65 o 
  -4  -6   6     2679.13     2861.44     58.20 o 
  -3  -6   6     2457.69     2660.33     44.22 o 
  -2  -6   6     6897.67     6279.27     64.33 o 
  -1  -6   6    36293.72    33283.75    279.70 o 
   0  -6   6     2695.25     2332.76     27.54 o 
   1  -6   6      329.07      849.12     16.16 o 
   2  -6   6     3197.34     3065.83     42.21 o 
   3  -6   6     7299.91     7171.60     92.69 o 
   4  -6   6     2491.61     2491.64     53.92 o 
   5  -6   6     7434.89     6979.52    129.14 o 
   6  -6   6     1396.53     1359.81     69.18 o 
   7  -6   6      104.77      172.91     29.43 o 
   8  -6   6      712.76      850.99    115.15 o 
   9  -6   6      998.87     1123.90     66.23 o 
  10  -6   6      538.80      485.34     54.98 o 
 -11  -5   6       49.19       27.38     44.92 o 
 -10  -5   6       11.72      -25.68     32.62 o 
  -9  -5   6      759.44      768.08     43.39 o 
  -8  -5   6     2591.71     2548.95     66.17 o 
  -7  -5   6     2246.53     2474.16     56.31 o 
  -6  -5   6     3945.58     4034.64     83.58 o 
  -5  -5   6     2122.12     1883.67     50.11 o 
  -4  -5   6      572.89      606.93     34.38 o 
  -3  -5   6     4098.69     4144.81     63.78 o 
  -2  -5   6    15886.75    16761.94    153.95 o 
  -1  -5   6    10887.01    11672.72     99.31 o 
   0  -5   6     9790.41     9766.92     88.30 o 
   1  -5   6     1949.30     1744.28     21.80 o 
   2  -5   6     1778.28     1964.51     28.58 o 
   3  -5   6     3687.45     4115.75     60.02 o 
   4  -5   6    17449.76    16942.10    268.68 o 
   5  -5   6     6789.83     6972.46    136.68 o 
   6  -5   6     1860.10     1910.21     72.40 o 
   7  -5   6      124.59       76.26     26.63 o 
   8  -5   6      296.37      366.10     40.98 o 
   9  -5   6     1707.93     1711.81     63.54 o 
  10  -5   6     1454.26     1518.45     63.45 o 
 -11  -4   6       96.54      111.26     78.20 o 
 -10  -4   6      545.25      586.81     45.60 o 
  -9  -4   6      344.33      349.02     31.77 o 
  -8  -4   6      500.43      490.30     31.46 o 
  -7  -4   6     1986.14     1802.28     44.97 o 
  -6  -4   6      230.00      271.68     34.50 o 
  -5  -4   6      172.83      279.09     49.21 o 
  -4  -4   6     1954.25     2733.50    111.19 o 
  -3  -4   6     1051.40     1336.14     67.88 o 
  -2  -4   6     3300.20     3152.20     36.35 o 
  -1  -4   6     3984.68     3719.76     39.39 o 
   0  -4   6     4078.37     3777.68     40.65 o 
   2  -4   6     3452.95     5682.71     60.49 o 
   3  -4   6     5922.33     6460.37     71.92 o 
   4  -4   6     3017.94     3062.40     54.98 o 
   5  -4   6     2801.92     2605.55     63.86 o 
   6  -4   6     1741.37     1956.67     68.81 o 
   7  -4   6      122.70      702.66     41.13 o 
   8  -4   6      315.01      577.82     44.90 o 
   9  -4   6     1163.06     1369.97     88.09 o 
  10  -4   6      723.76      820.65     75.56 o 
 -11  -3   6      457.04      393.79     89.43 o 
 -10  -3   6     1798.09     1716.32    124.03 o 
  -9  -3   6     1906.47     1970.07    124.95 o 
  -8  -3   6      537.92      519.78     47.71 o 
  -7  -3   6       79.16       42.52     38.75 o 
  -6  -3   6      285.04      233.52     27.02 o 
  -5  -3   6     8869.59     8283.37    105.63 o 
  -4  -3   6     6175.94     5649.18     74.32 o 
  -3  -3   6     3084.87     2871.38     40.69 o 
  -2  -3   6     3540.31     3534.35     48.14 o 
  -1  -3   6      879.15     1499.68     52.34 o 
   0  -3   6     6301.44     6247.90     62.41 o 
   1  -3   6    16398.46    15549.06    130.74 o 
   2  -3   6     1063.36     1218.87     21.20 o 
   3  -3   6     2367.72     2081.82     31.03 o 
   4  -3   6     1674.35     1721.43     38.46 o 
   5  -3   6      112.79      719.73     42.68 o 
   6  -3   6      264.23      513.07     38.52 o 
   7  -3   6      329.22      386.48     33.92 o 
   8  -3   6      458.94      420.08     38.96 o 
   9  -3   6      488.54      480.72     43.36 o 
  10  -3   6      217.79      247.84     56.10 o 
 -11  -2   6      870.89      957.94    112.31 o 
 -10  -2   6     2468.07     2387.16    144.39 o 
  -9  -2   6     2490.52     2378.53    135.47 o 
  -8  -2   6     1824.65     1677.29    107.26 o 
  -7  -2   6       64.68       47.88     28.25 o 
  -6  -2   6     1627.46     1677.07     45.06 o 
  -5  -2   6     6954.42     7126.68     81.80 o 
  -4  -2   6    31013.50    29854.08    321.71 o 
  -3  -2   6    24105.16    22636.27    268.35 o 
  -2  -2   6       53.32      102.46      9.38 o 
  -1  -2   6      753.89      823.96     15.18 o 
   0  -2   6     4637.51     5740.45     93.33 o 
   1  -2   6    15697.27    15274.36    134.58 o 
   2  -2   6    22890.97    21772.71    202.58 o 
   3  -2   6     5867.54     5509.67     59.68 o 
   4  -2   6      509.52      498.90     28.17 o 
   5  -2   6      933.44     1171.76     33.25 o 
   6  -2   6     3218.45     3279.15     56.82 o 
   7  -2   6     1404.32     1290.45     45.51 o 
   8  -2   6     1629.74     1626.07     63.32 o 
   9  -2   6     1244.04     1160.87     57.33 o 
  10  -2   6      119.71      103.55     38.13 o 
 -10  -1   6     1383.56     1373.84    115.96 o 
  -9  -1   6      995.69      989.39     97.08 o 
  -8  -1   6     2785.58     2549.24    133.02 o 
  -6  -1   6     4457.06     4437.11     74.97 o 
  -5  -1   6     7023.17     6593.86     90.41 o 
  -4  -1   6    11985.34    11475.16    119.14 o 
  -3  -1   6    15897.39    15497.98    188.63 o 
  -2  -1   6     7888.97     7678.49     81.69 o 
   0  -1   6     9905.71    10348.14     92.14 o 
   1  -1   6    17503.72    15686.00    126.89 o 
   2  -1   6    16202.04    15792.65    141.86 o 
   3  -1   6     7177.00     7474.00     81.68 o 
   4  -1   6     1249.56     2473.20     48.90 o 
   6  -1   6     3196.06     3127.88     55.44 o 
   7  -1   6     5304.78     4942.00     78.54 o 
   8  -1   6     2735.58     2503.41     61.25 o 
   9  -1   6     1131.17     1360.97     61.55 o 
  10  -1   6       59.77      147.75     39.94 o 
 -10   0   6      519.60      555.59     86.27 o 
  -9   0   6       88.01      -14.46     49.77 o 
  -8   0   6       52.16       56.51     48.08 o 
  -7   0   6      218.48      268.56     51.03 o 
  -6   0   6      410.82      407.40     42.52 o 
  -5   0   6     3866.45     3853.90     70.47 o 
  -4   0   6     8125.48     7870.73    103.74 o 
  -3   0   6      843.31      800.50     20.52 o 
  -2   0   6      787.47      750.84     17.49 o 
  -1   0   6       62.29      126.90      8.07 o 
   0   0   6     6286.85     6053.42     53.48 o 
   1   0   6     3399.91     3226.04     32.88 o 
   2   0   6     7217.53     7060.63     63.27 o 
   3   0   6     5351.26     5291.67     55.57 o 
   4   0   6      878.92      817.55     25.29 o 
   5   0   6      539.81      667.13     24.75 o 
   6   0   6     2211.50     2023.04     40.91 o 
   7   0   6     1261.66     1360.30     39.36 o 
   8   0   6     2327.36     2672.69     55.99 o 
   9   0   6      752.68      899.56     54.85 o 
  10   0   6       13.67      -27.13     36.70 o 
 -10   1   6       25.16       -9.13     49.42 o 
  -9   1   6       39.62       -5.12     46.26 o 
  -8   1   6      629.14      612.86     53.23 o 
  -7   1   6     4332.77     4096.78    112.57 o 
  -6   1   6     3349.44     3307.10     79.24 o 
  -5   1   6     2298.77     2209.46     50.68 o 
  -4   1   6      768.84      743.36     23.42 o 
  -3   1   6      370.01      463.39     27.69 o 
  -2   1   6      972.99      890.29     31.52 o 
  -1   1   6     7036.06     6756.98     64.71 o 
   0   1   6     4529.44     4281.82     37.64 o 
   1   1   6     3677.82     3253.79     32.23 o 
   2   1   6     1285.39     1316.27     18.95 o 
   3   1   6      120.30      357.16     18.91 o 
   4   1   6      208.93      484.24     20.07 o 
   5   1   6     1370.89     1270.91     33.19 o 
   6   1   6      656.15      606.49     27.22 o 
   7   1   6      759.84      644.60     29.66 o 
   8   1   6      411.50      430.03     43.93 o 
   9   1   6        5.07       25.33     35.62 o 
  10   1   6       23.65      -18.69     39.50 o 
 -10   2   6      490.37      411.20     77.14 o 
  -9   2   6      311.25      211.85     61.00 o 
  -8   2   6     2036.96     2019.55    118.28 o 
  -7   2   6     3988.44     3914.49    139.19 o 
  -6   2   6     8196.90     8114.69    154.33 o 
  -5   2   6     5523.06     5382.18    100.50 o 
  -4   2   6      235.74      246.38     42.33 o 
  -3   2   6      901.03      859.81     25.96 o 
  -2   2   6     5292.09     4947.91     54.50 o 
  -1   2   6    27280.04    25576.47    255.47 o 
   0   2   6    16456.59    16273.26    121.91 o 
   1   2   6     1529.07     2399.84     59.96 o 
   2   2   6      398.24      907.23     19.48 o 
   3   2   6      582.10      628.48     19.57 o 
   4   2   6     5767.67     5219.74     59.53 o 
   5   2   6     4340.76     4560.59     66.73 o 
   6   2   6     1837.75     2123.46     44.61 o 
   7   2   6      393.19      481.83     27.95 o 
   8   2   6       22.09       64.95     36.84 o 
   9   2   6      212.48      179.50     42.74 o 
 -10   3   6      127.14       79.67     59.31 o 
  -9   3   6       53.11       80.44     53.77 o 
  -8   3   6     1022.63     1107.97     64.52 o 
  -7   3   6     2468.47     2437.71     73.84 o 
  -6   3   6     4561.84     4569.23    104.84 o 
  -5   3   6     9851.08     9283.54    140.22 o 
  -4   3   6        9.89       -0.94     14.56 o 
  -3   3   6     2386.15     2265.56     41.23 o 
  -2   3   6     5094.43     4896.14     64.18 o 
  -1   3   6    14395.06    14032.32    118.36 o 
   0   3   6    18309.56    17317.42    134.34 o 
   1   3   6     8568.86     7928.35     65.04 o 
   2   3   6      130.84      160.05     12.46 o 
   3   3   6     2019.14     2355.38     35.62 o 
   4   3   6     6075.85     5992.64     67.22 o 
   5   3   6     4930.16     4866.56     71.62 o 
   6   3   6     2035.38     1886.39     43.12 o 
   7   3   6      587.78      634.03     38.60 o 
   8   3   6       12.99       33.99     39.92 o 
   9   3   6      394.47      460.27     64.31 o 
 -10   4   6       40.94      -20.71     56.09 o 
  -9   4   6       98.50      164.11     65.63 o 
  -8   4   6      686.07      692.09     60.05 o 
  -7   4   6     1439.17     1324.84     58.29 o 
  -6   4   6      562.11      586.89     31.72 o 
  -5   4   6      103.42      100.45     20.16 o 
  -4   4   6      377.31      356.55     24.06 o 
  -3   4   6      447.46      424.82     24.14 o 
  -2   4   6     6513.70     6342.22     80.43 o 
  -1   4   6     4567.37     4443.30     50.98 o 
   0   4   6     3185.28     3072.31     37.88 o 
   1   4   6       30.60       32.03     10.24 o 
   2   4   6       97.07       43.02     13.00 o 
   3   4   6     1264.48     1034.26     30.29 o 
   4   4   6     1680.64     1546.64     35.58 o 
   5   4   6     2958.68     2779.40     55.81 o 
   6   4   6     1828.32     1707.29     42.76 o 
   7   4   6       88.74       48.73     36.60 o 
   8   4   6        1.09      -53.35     36.15 o 
   9   4   6      242.96      181.76     47.51 o 
 -10   5   6     1107.28     1210.64    122.42 o 
  -9   5   6     1647.54     1581.38     84.09 o 
  -8   5   6      551.66      616.46     59.21 o 
  -7   5   6       81.79       86.78     23.22 o 
  -6   5   6       49.97       47.70     20.87 o 
  -5   5   6      652.58      635.39     33.73 o 
  -4   5   6     4094.94     3843.12     75.47 o 
  -3   5   6     3704.72     3648.38     65.60 o 
  -2   5   6      388.58      480.55     26.89 o 
  -1   5   6      211.02      227.06     15.56 o 
   0   5   6      142.56      161.36     16.28 o 
   1   5   6      342.37      439.83     28.75 o 
   2   5   6      788.47     1312.47     42.80 o 
   3   5   6     1920.52     2100.89     34.79 o 
   4   5   6     1450.94     1285.51     34.90 o 
   5   5   6      189.96      154.56     22.32 o 
   6   5   6        5.95      -13.43     27.74 o 
   7   5   6       25.77       57.26     38.48 o 
   8   5   6      112.60      116.89     43.77 o 
 -10   6   6      979.00      952.39    118.07 o 
  -9   6   6     2083.43     2029.81     96.11 o 
  -8   6   6     2023.17     1840.42     60.33 o 
  -7   6   6     1023.69      978.80     43.98 o 
  -6   6   6      274.61      265.28     29.61 o 
  -5   6   6     1583.64     1442.91     47.66 o 
  -4   6   6     4577.76     4426.71     85.25 o 
  -3   6   6     6043.49     5868.00    102.77 o 
  -2   6   6     1462.76     1334.98     33.70 o 
  -1   6   6     1715.93     1618.18     32.03 o 
   0   6   6      457.53      498.73     24.23 o 
   1   6   6     3021.19     2892.25     56.64 o 
   2   6   6     5059.48     4802.85     83.72 o 
   3   6   6     3273.78     3147.95     52.10 o 
   4   6   6      747.88      645.33     33.80 o 
   5   6   6      183.69      195.25     28.05 o 
   6   6   6       70.79      150.12     40.96 o 
   7   6   6      631.45      500.01     52.17 o 
   8   6   6      366.58      294.36     49.95 o 
 -10   7   6      994.70     1252.26    132.53 o 
  -9   7   6     1306.36     1326.86     84.99 o 
  -8   7   6     1172.04     1170.63     54.57 o 
  -7   7   6      900.82      862.74     74.38 o 
  -6   7   6        3.49        1.26     23.58 o 
  -5   7   6      784.12      822.71     47.39 o 
  -4   7   6     3199.45     2920.06     68.29 o 
  -3   7   6     5209.41     4943.92     93.28 o 
  -2   7   6    10264.07     9804.30    138.66 o 
  -1   7   6      563.32      611.80     27.43 o 
   0   7   6      747.14      780.82     33.35 o 
   1   7   6     1054.71     1090.44     37.16 o 
   2   7   6     4032.17     3789.33     90.71 o 
   3   7   6     6085.15     5691.65     96.15 o 
   4   7   6     2672.81     2434.10     54.33 o 
   5   7   6       56.42       38.64     29.16 o 
   6   7   6      293.10      194.10     38.10 o 
   7   7   6     1030.94      993.35     63.93 o 
   8   7   6      609.67      527.62     87.42 o 
  -9   8   6      317.62      353.88     94.73 o 
  -8   8   6       37.87       11.24     30.38 o 
  -7   8   6      100.64       78.81     31.42 o 
  -6   8   6        4.51      -10.26     25.33 o 
  -5   8   6     1112.61     1142.31     53.24 o 
  -4   8   6     2746.89     2608.60     66.94 o 
  -3   8   6     1646.13     1500.19     50.32 o 
  -2   8   6     1228.79     1222.70     42.36 o 
  -1   8   6      934.08      919.94     33.90 o 
   0   8   6      114.09      182.27     25.51 o 
   1   8   6     1724.95     1623.33     44.52 o 
   2   8   6     2962.60     2625.71     76.38 o 
   3   8   6     2882.31     2760.72     75.32 o 
   4   8   6      414.47      396.02     63.22 o 
   5   8   6       71.54        8.21     64.37 o 
   6   8   6      286.35      235.30     48.82 o 
   7   8   6      420.95      354.98     80.02 o 
  -9   9   6       24.42        9.11     40.04 o 
  -8   9   6        8.13      -46.07     31.89 o 
  -7   9   6      967.99     1020.22     64.24 o 
  -6   9   6     1547.68     1522.66     62.19 o 
  -5   9   6      762.13      855.66     46.98 o 
  -4   9   6      761.91      756.51     44.26 o 
  -3   9   6      676.86      714.55     44.69 o 
  -2   9   6        1.33      -10.75     22.57 o 
  -1   9   6      959.78      913.08     34.52 o 
   0   9   6     1335.99     1235.18     49.53 o 
   1   9   6     1016.16     1051.09     46.18 o 
   2   9   6      769.66      820.37     44.03 o 
   3   9   6       44.42       69.15     38.89 o 
   4   9   6       92.49       98.60     58.39 o 
   5   9   6       77.78       67.24     60.15 o 
   6   9   6      700.38      642.73     79.32 o 
  -8  10   6      160.07      131.23     46.56 o 
  -7  10   6     1026.80     1054.35     60.21 o 
  -6  10   6     2657.07     2557.49     80.82 o 
  -5  10   6     2361.65     2517.90     78.48 o 
  -4  10   6      643.14      655.07     48.69 o 
  -3  10   6       46.01       -2.78     28.90 o 
  -2  10   6      608.46      600.23     59.49 o 
  -1  10   6     2440.75     2391.82     68.38 o 
   0  10   6     2490.92     2542.56     61.54 o 
   1  10   6     1443.66     1403.34     57.18 o 
   2  10   6      335.18      327.44     40.64 o 
   3  10   6        5.54      -94.40     55.87 o 
   4  10   6      283.97      195.69     65.62 o 
   5  10   6      848.31      692.01     81.83 o 
   6  10   6      493.85      388.89    116.35 o 
  -8  11   6      148.73      175.58     51.28 o 
  -7  11   6      872.34      968.86     77.74 o 
  -6  11   6     1289.26     1291.99     64.91 o 
  -5  11   6     1077.82     1124.02     61.04 o 
  -4  11   6     1110.49     1044.07     57.26 o 
  -3  11   6        2.87      -17.92     31.74 o 
  -2  11   6      465.40      517.42     39.90 o 
  -1  11   6     1141.08     1067.46     57.02 o 
   0  11   6     3111.67     3189.47    113.17 o 
   1  11   6     1836.52     1911.55     71.51 o 
   2  11   6      243.13      261.44     49.19 o 
   3  11   6        1.28      -73.75     55.90 o 
   4  11   6      194.20       98.86    129.54 o 
   5  11   6      780.03      721.24     85.84 o 
  -7  12   6      335.55      274.54     56.25 o 
  -6  12   6      419.20      419.79     64.79 o 
  -5  12   6       87.03       52.58     44.91 o 
  -4  12   6      124.82       46.37     36.47 o 
  -3  12   6        2.23      -16.07     29.62 o 
  -2  12   6      219.69      114.91     40.62 o 
  -1  12   6      673.21      809.16     69.58 o 
   0  12   6     1051.18     1153.09     95.64 o 
   1  12   6      533.59      620.02     62.93 o 
   2  12   6      326.19      334.38     57.77 o 
   3  12   6        1.98     -118.35     87.95 o 
   4  12   6      279.49      166.07     70.50 o 
  -6  13   6       58.92      -10.18     70.72 o 
  -5  13   6       18.48      -40.25     45.40 o 
  -4  13   6      225.81      277.72     55.90 o 
  -3  13   6      269.88      236.30     58.56 o 
  -2  13   6       67.76       63.68     40.86 o 
  -1  13   6      691.44      694.50     81.50 o 
   0  13   6      242.68      176.15     55.28 o 
   1  13   6        9.22       22.53     70.33 o 
   2  13   6       15.63     -122.35     66.89 o 
   3  13   6      159.06      182.43     86.69 o 
  -4  14   6      316.32      306.13     60.02 o 
  -3  14   6      918.17     1046.73     85.01 o 
  -2  14   6      857.87     1088.08    120.94 o 
  -1  14   6      225.06      230.52     86.90 o 
   0  14   6       71.02      108.80     79.67 o 
   1  14   6       85.67       36.29     75.04 o 
  -1 -19   7      575.51      808.29    101.71 o 
   0 -19   7      144.93      109.78     79.74 o 
   1 -19   7       24.24       -0.28     81.92 o 
   2 -19   7      418.30      605.56    112.66 o 
   3 -19   7      680.63      799.51    124.52 o 
  -4 -18   7      226.22      297.14    122.42 o 
  -3 -18   7      454.06      426.01     83.88 o 
  -2 -18   7      511.71      452.61     58.20 o 
  -1 -18   7        0.94       40.01     78.62 o 
   0 -18   7       55.76      143.27     82.48 o 
   1 -18   7      110.93      215.50     94.06 o 
   2 -18   7      570.14      756.76    116.87 o 
   3 -18   7      293.12      276.78    104.87 o 
   4 -18   7      163.24       38.83     59.91 o 
   5 -18   7      104.97      -15.87     52.62 o 
  -5 -17   7      852.81      916.88     84.66 o 
  -4 -17   7     1184.57     1145.13     87.38 o 
  -3 -17   7      829.54      907.24     79.83 o 
  -2 -17   7      212.90      195.43     51.03 o 
  -1 -17   7      457.67      406.55     55.33 o 
   0 -17   7     1221.33     1128.79    117.15 o 
   1 -17   7      646.45      811.23    112.87 o 
   2 -17   7     1090.60     1096.92    125.30 o 
   3 -17   7      364.62      343.54     50.50 o 
   4 -17   7        2.44      -36.88     36.11 o 
   5 -17   7      208.29      152.22     56.06 o 
   6 -17   7      251.69      174.19    101.08 o 
  -6 -16   7      703.07      896.72     86.72 o 
  -5 -16   7     1558.56     1473.03     97.68 o 
  -4 -16   7     1564.64     1636.34     93.99 o 
  -3 -16   7     1086.91     1061.78    160.46 o 
  -2 -16   7       19.24      -14.56     43.71 o 
  -1 -16   7      363.83      506.78     56.29 o 
   0 -16   7     1361.67     1823.57    134.00 o 
   1 -16   7     4038.91     4504.43    204.69 o 
   2 -16   7     1644.93     1868.92    142.70 o 
   3 -16   7      443.82      479.79     42.98 o 
   4 -16   7        2.56      -37.45     34.78 o 
   5 -16   7      405.70      494.64     50.99 o 
   6 -16   7     1147.10     1142.99    170.40 o 
   7 -16   7     1184.67     1145.15     80.08 o 
  -7 -15   7      177.65      222.31     66.03 o 
  -6 -15   7      828.17      885.15    209.25 o 
  -5 -15   7      323.77      227.91     69.42 o 
  -4 -15   7      717.09      805.15    123.72 o 
  -3 -15   7      746.27      797.16     81.21 o 
  -2 -15   7       62.25      184.76     68.26 o 
  -1 -15   7      661.85      844.59     63.99 o 
   0 -15   7     1626.98     1598.57     73.67 o 
   1 -15   7     1534.24     1435.91     87.96 o 
   2 -15   7     2228.46     2237.65     58.63 o 
   3 -15   7      679.73      877.59     44.67 o 
   4 -15   7        4.85       72.41     49.25 o 
   5 -15   7      229.25      239.44     42.09 o 
   6 -15   7     1076.85     1136.18    115.02 o 
   7 -15   7      966.51      941.51     73.11 o 
  -8 -14   7      243.72      150.65     60.88 o 
  -7 -14   7      488.10      406.48     67.28 o 
  -6 -14   7      160.22       91.06     50.36 o 
  -5 -14   7      368.01      414.99     81.00 o 
  -4 -14   7      160.84       98.70     53.40 o 
  -3 -14   7      116.70       89.24     38.57 o 
  -2 -14   7      352.26      227.10     63.24 o 
  -1 -14   7      445.34      422.84     50.93 o 
   0 -14   7     1445.32     1456.10     54.62 o 
   1 -14   7      515.21      451.14     73.35 o 
   2 -14   7      259.80      203.55     32.33 o 
   3 -14   7      193.47      124.88     31.99 o 
   4 -14   7       89.72       76.61     30.66 o 
   5 -14   7      610.21      569.97     48.93 o 
   6 -14   7      331.06      319.21     64.53 o 
   7 -14   7      215.53      146.70     54.72 o 
   8 -14   7      378.82      332.28     57.94 o 
  -8 -13   7      528.68      616.34     72.80 o 
  -7 -13   7     1962.13     1953.86     98.26 o 
  -6 -13   7      935.55      923.50     78.23 o 
  -5 -13   7      365.03      408.91     45.42 o 
  -4 -13   7        2.02      103.11     34.63 o 
  -3 -13   7     1442.67     1526.45     63.34 o 
  -2 -13   7     2395.27     2557.35    125.58 o 
  -1 -13   7     3090.67     2880.80     98.19 o 
   0 -13   7     2999.55     2920.62     67.08 o 
   1 -13   7      872.09     1086.27     46.57 o 
   2 -13   7      108.62      276.43     28.86 o 
   3 -13   7     1880.01     1970.92     58.20 o 
   4 -13   7      791.07      859.75     46.10 o 
   5 -13   7     1510.98     1218.75     57.01 o 
   6 -13   7      550.19      528.42     46.33 o 
   7 -13   7       23.70       43.39     35.29 o 
   8 -13   7       21.61      -22.27     74.48 o 
  -9 -12   7      204.87      167.59     80.62 o 
  -8 -12   7     1096.19     1120.92     96.82 o 
  -7 -12   7     2060.43     1938.93    102.77 o 
  -6 -12   7     2586.40     2380.68     81.77 o 
  -5 -12   7      873.76     1125.67     51.05 o 
  -4 -12   7       11.67       33.14     30.37 o 
  -3 -12   7     1645.28     1456.08    139.01 o 
  -2 -12   7     7001.75     6697.69    142.07 o 
  -1 -12   7    12331.62    12453.63    277.72 o 
   0 -12   7     3606.58     4354.44     66.26 o 
   1 -12   7      892.40     1050.45     46.61 o 
   2 -12   7       27.09      196.02     24.16 o 
   3 -12   7     4318.17     4104.55     83.87 o 
   4 -12   7     6502.16     6582.25    106.98 o 
   5 -12   7     3320.62     3311.46     71.14 o 
   6 -12   7     1104.76     1328.27     95.97 o 
   7 -12   7      126.86      227.45     38.22 o 
   8 -12   7      209.77      204.56     50.02 o 
   9 -12   7      651.41      623.85     63.98 o 
  -9 -11   7      213.77      142.72     56.09 o 
  -8 -11   7     1135.57     1141.26     71.77 o 
  -7 -11   7     1579.59     1500.20     67.72 o 
  -6 -11   7      999.47      936.12     57.05 o 
  -5 -11   7      883.14      865.40     44.66 o 
  -4 -11   7      142.96      200.46     29.71 o 
  -3 -11   7     1752.85     1584.73     43.94 o 
  -2 -11   7     5321.03     4980.20    113.04 o 
  -1 -11   7     8067.30     7468.62    122.22 o 
   0 -11   7     3446.66     3110.81     48.05 o 
   1 -11   7     1141.18     1072.68     31.51 o 
   2 -11   7      697.52      767.62     30.85 o 
   3 -11   7     3074.52     2958.10     60.67 o 
   4 -11   7     5539.28     5480.07     91.87 o 
   5 -11   7     5229.82     4897.45     90.62 o 
   6 -11   7     1683.92     1597.41     88.35 o 
   7 -11   7      160.25      130.16     34.78 o 
   8 -11   7      142.37      217.00     81.50 o 
   9 -11   7      913.06     1092.52     72.43 o 
 -10 -10   7      538.23      485.46     79.53 o 
  -9 -10   7      668.66      756.53     58.70 o 
  -8 -10   7      519.05      575.56     55.93 o 
  -7 -10   7      660.02      630.90     67.02 o 
  -6 -10   7       29.61       10.79     28.34 o 
  -5 -10   7      405.63      531.50     60.21 o 
  -4 -10   7      752.78      747.00     38.71 o 
  -3 -10   7     1573.86     1770.76     51.13 o 
  -2 -10   7     3750.33     3910.35     70.00 o 
  -1 -10   7      378.21     1313.25     74.78 o 
   0 -10   7       32.05      238.05     20.19 o 
   1 -10   7        1.61       10.07     13.47 o 
   2 -10   7     1175.24     1072.11     30.47 o 
   3 -10   7     2417.60     2374.43     68.04 o 
   4 -10   7     2019.74     2373.58     78.85 o 
   5 -10   7     1526.01     1550.21     46.14 o 
   6 -10   7      819.82      790.36     39.29 o 
   7 -10   7        3.16       21.40     30.01 o 
   8 -10   7      463.32      368.95     49.90 o 
   9 -10   7      305.21      365.03     51.92 o 
 -10  -9   7     1211.54     1226.08     96.87 o 
  -9  -9   7     1441.25     1559.92    129.61 o 
  -8  -9   7     1068.11     1005.04     90.72 o 
  -7  -9   7        5.26       17.97     29.26 o 
  -6  -9   7      338.03      326.74     58.98 o 
  -5  -9   7     4007.66     4035.95     94.42 o 
  -4  -9   7     5232.13     5334.57     87.92 o 
  -3  -9   7     3113.54     3905.23     70.45 o 
  -2  -9   7     1801.65     2451.93     73.34 o 
  -1  -9   7       81.25      112.24     18.21 o 
   0  -9   7     2219.78     2281.05     32.90 o 
   1  -9   7     5690.70     5881.54     65.15 o 
   2  -9   7     1739.60     2859.47     47.24 o 
   3  -9   7     5330.31     5739.04     89.25 o 
   4  -9   7     1558.11     1351.85     39.80 o 
   5  -9   7      195.38      235.24     25.91 o 
   6  -9   7      441.17      418.38     31.51 o 
   7  -9   7      446.59      620.93     51.68 o 
   8  -9   7      766.16     1060.57     82.65 o 
   9  -9   7      530.95      541.76     54.78 o 
 -10  -8   7      732.91      676.33     83.81 o 
  -9  -8   7     1921.74     1844.45     80.09 o 
  -8  -8   7     1841.35     1857.70     69.59 o 
  -7  -8   7        5.28      -12.00     31.30 o 
  -6  -8   7     1338.30     1219.50     50.98 o 
  -5  -8   7     2751.28     2596.84     79.90 o 
  -4  -8   7     7753.25     7317.46    108.72 o 
  -3  -8   7     9640.27     9095.22    128.26 o 
  -2  -8   7     3572.39     3547.04     58.04 o 
  -1  -8   7     1099.69     1422.60     23.63 o 
   0  -8   7     3386.65     3138.20     33.31 o 
   1  -8   7    12894.83    12122.39    112.76 o 
   2  -8   7    10976.25    10070.43    116.89 o 
   3  -8   7     4602.52     4138.54     69.64 o 
   4  -8   7     1131.12     1133.37     35.84 o 
   5  -8   7        1.60      195.55     22.82 o 
   6  -8   7     2140.95     2339.22     61.62 o 
   7  -8   7     3562.73     3582.06    148.78 o 
   8  -8   7     2287.03     2136.38     81.70 o 
   9  -8   7      548.52      581.91     56.36 o 
  10  -8   7       28.11       20.42     43.38 o 
 -11  -7   7      287.71      351.46     64.51 o 
 -10  -7   7      669.71      700.92     85.92 o 
  -9  -7   7      462.57      413.26     47.95 o 
  -8  -7   7      139.32       90.83     39.53 o 
  -7  -7   7      194.91      219.86     30.72 o 
  -6  -7   7      559.09      672.74     54.26 o 
  -5  -7   7     2261.74     2679.47     98.13 o 
  -4  -7   7     5291.25     5029.93     90.20 o 
  -3  -7   7     8331.08     8033.79    113.68 o 
  -2  -7   7     3578.38     3155.25     35.21 o 
  -1  -7   7      243.05      487.31     26.41 o 
   0  -7   7     1679.61     3031.39     32.78 o 
   1  -7   7     3471.25     3589.51     40.53 o 
   2  -7   7    13398.71    12711.80    130.18 o 
   3  -7   7     9782.30     9018.18    123.89 o 
   4  -7   7      416.12      411.39     31.76 o 
   5  -7   7        8.30       32.69     23.79 o 
   6  -7   7     1513.87     1529.16     55.25 o 
   7  -7   7     3921.04     4009.82     85.84 o 
   8  -7   7     2116.43     2098.94     79.48 o 
   9  -7   7      788.17      822.91     71.21 o 
  10  -7   7      128.26      137.76     40.48 o 
 -11  -6   7      131.82      134.77     50.54 o 
 -10  -6   7      156.29      144.66     47.21 o 
  -9  -6   7        4.24      -63.05     44.99 o 
  -8  -6   7        3.84       33.11     41.80 o 
  -7  -6   7      913.03     1016.66     70.19 o 
  -6  -6   7     2371.34     2523.82     69.67 o 
  -5  -6   7     1623.92     1391.00     46.23 o 
  -4  -6   7     1073.63      954.70     40.87 o 
  -3  -6   7       16.69       59.24     37.01 o 
  -1  -6   7      425.59     1774.60    129.79 o 
   0  -6   7     3111.67     3067.76     35.35 o 
   1  -6   7     2309.01     1875.44     26.07 o 
   2  -6   7     4492.84     4195.98     55.57 o 
   3  -6   7      563.65     1586.53     35.24 o 
   6  -6   7      652.56      692.43     47.31 o 
   7  -6   7     1105.00     1052.45     51.26 o 
   8  -6   7     1252.35     1330.07     66.74 o 
   9  -6   7      546.81      568.86     53.28 o 
  10  -6   7        8.33      112.65     46.12 o 
 -11  -5   7      985.52     1021.46     75.95 o 
 -10  -5   7      157.45       76.41     35.20 o 
  -9  -5   7       62.84       33.70     33.38 o 
  -8  -5   7      766.37      677.69     45.27 o 
  -7  -5   7     5461.41     5009.78    118.71 o 
  -6  -5   7     6652.49     5846.94    113.11 o 
  -5  -5   7     2074.57     1989.49     52.49 o 
  -4  -5   7      558.24      692.64     27.42 o 
  -3  -5   7      199.17      267.98     39.23 o 
  -2  -5   7     7424.83     6883.86     66.90 o 
  -1  -5   7    13202.59    12293.97    115.79 o 
   0  -5   7     3960.74     3538.72     36.70 o 
   1  -5   7     3752.91     3709.26     36.34 o 
   2  -5   7     1865.88     2840.48     37.60 o 
   3  -5   7     2354.49     2491.00     41.39 o 
   4  -5   7     1228.76     1074.05     33.73 o 
   5  -5   7      498.83      425.27     27.64 o 
   6  -5   7     2747.55     2538.86     54.42 o 
   7  -5   7      703.20      957.53     37.17 o 
   8  -5   7       32.98      214.36     39.39 o 
   9  -5   7        3.08       39.87     34.68 o 
  10  -5   7      174.47      176.49     51.95 o 
 -11  -4   7     1260.31     1346.88    125.72 o 
 -10  -4   7      412.73      474.86     83.74 o 
  -9  -4   7      134.14      137.91     34.18 o 
  -8  -4   7     1132.17     1021.31     54.37 o 
  -7  -4   7     4400.57     4079.91     99.38 o 
  -6  -4   7    11486.77    10676.35    176.73 o 
  -5  -4   7     8648.50     8180.87    138.95 o 
  -4  -4   7      178.12      222.57     25.62 o 
  -3  -4   7     1547.22     1822.66     54.49 o 
  -2  -4   7    11539.73    11742.71    118.75 o 
  -1  -4   7    26919.61    24469.98    207.64 o 
   0  -4   7     9985.26     9162.46     84.02 o 
   1  -4   7    12248.98    11518.98     93.99 o 
   2  -4   7     2382.03     2628.20     35.39 o 
   3  -4   7     2190.65     2516.40     36.69 o 
   4  -4   7     9259.16     8959.18    129.73 o 
   5  -4   7     7240.57     6841.74    105.70 o 
   6  -4   7     2491.19     2223.71     50.65 o 
   7  -4   7     1308.09     1249.34     40.14 o 
   8  -4   7      104.82      165.45     25.90 o 
   9  -4   7      694.58      750.93     59.41 o 
  10  -4   7      914.99     1009.30     58.03 o 
 -11  -3   7      183.37       92.16     76.65 o 
 -10  -3   7      170.41       72.23     63.10 o 
  -9  -3   7       14.95       26.18     50.68 o 
  -8  -3   7      878.34      954.43     91.95 o 
  -7  -3   7     4633.33     4099.34    170.22 o 
  -6  -3   7     3675.97     3863.47     90.84 o 
  -5  -3   7     3198.57     3242.64     58.71 o 
  -4  -3   7      627.30      669.56     40.17 o 
  -3  -3   7     1168.07     1307.55     25.75 o 
  -2  -3   7     5136.59     4933.46     56.17 o 
  -1  -3   7    13750.74    13184.38    111.16 o 
   0  -3   7    24506.24    24340.92    206.24 o 
   1  -3   7     8147.99     9322.00     90.50 o 
   2  -3   7      443.49     1729.84    162.98 o 
   3  -3   7      448.17      475.29     18.41 o 
   4  -3   7     5682.27     5339.52     85.38 o 
   5  -3   7    10675.64    10139.86    145.76 o 
   6  -3   7     5316.99     5405.34     89.64 o 
   7  -3   7      956.64     1328.58     38.59 o 
   8  -3   7       81.34      216.39     55.09 o 
   9  -3   7      749.90      725.49     50.42 o 
  10  -3   7     1016.81     1109.91     60.77 o 
 -11  -2   7       20.79      -26.74     66.12 o 
 -10  -2   7      547.34      549.34     88.66 o 
  -9  -2   7      630.30      613.92     84.30 o 
  -8  -2   7      919.89      928.18     90.48 o 
  -7  -2   7      901.46      828.99     81.57 o 
  -6  -2   7      520.20      625.71     44.16 o 
  -5  -2   7      132.25      159.99     20.71 o 
  -4  -2   7      102.34      129.25     12.31 o 
  -3  -2   7     2539.89     2565.45     62.37 o 
  -2  -2   7     7444.79     7228.44     73.97 o 
  -1  -2   7      472.30      610.70     30.22 o 
   0  -2   7     2338.73     2594.33     30.39 o 
   1  -2   7     4139.52     3786.52     37.27 o 
   2  -2   7      179.24      232.42     13.10 o 
   3  -2   7     3057.28     3194.71     48.61 o 
   4  -2   7     4084.00     4429.72     74.35 o 
   5  -2   7     2435.41     2929.39     57.70 o 
   6  -2   7     1367.80     1507.20     41.15 o 
   7  -2   7      801.05      838.32     33.71 o 
   8  -2   7        0.61       17.81     24.88 o 
   9  -2   7      292.73      358.05     42.86 o 
  10  -2   7      545.97      661.11     71.61 o 
 -11  -1   7       81.48       31.03     68.93 o 
 -10  -1   7     1091.70     1046.31    107.33 o 
  -9  -1   7     2853.37     2692.01    146.21 o 
  -8  -1   7     2847.25     2692.58    139.83 o 
  -7  -1   7     1157.72     1150.55     59.01 o 
  -6  -1   7      140.72      127.70     25.05 o 
  -5  -1   7     1834.67     1642.67     33.56 o 
  -4  -1   7     3928.58     3770.56     57.65 o 
  -3  -1   7     9973.12     9716.48    108.71 o 
  -2  -1   7     4777.94     4512.62     50.43 o 
  -1  -1   7     2003.21     2058.52     40.59 o 
   0  -1   7        0.67       86.12      9.42 o 
   1  -1   7     2838.30     2804.32     31.94 o 
   2  -1   7     2796.24     2705.14     33.74 o 
   3  -1   7     3873.95     3581.00     46.42 o 
   4  -1   7     2870.13     2638.00     48.91 o 
   5  -1   7      672.46      716.99     28.53 o 
   6  -1   7       43.03       84.32     18.04 o 
   7  -1   7       20.06       65.04     21.56 o 
   8  -1   7      397.27      437.64     39.38 o 
   9  -1   7      429.08      355.49     44.13 o 
  10  -1   7      255.30      222.15     44.87 o 
 -11   0   7      336.05      237.75     81.92 o 
 -10   0   7     1152.43     1064.63    108.38 o 
  -9   0   7     3287.54     3078.22    157.02 o 
  -8   0   7     4162.88     4383.97    185.24 o 
  -7   0   7     4115.85     4168.83    164.54 o 
  -6   0   7       12.95       29.04     22.95 o 
  -5   0   7     1195.23     1075.88     24.09 o 
  -4   0   7     5570.01     5505.56     79.20 o 
  -3   0   7    31469.86    30918.76    320.97 o 
  -2   0   7    11012.89    10845.35    107.82 o 
  -1   0   7     2364.69     2263.83     26.11 o 
   0   0   7      278.54      331.83     11.71 o 
   1   0   7     4525.37     4263.68     42.17 o 
   2   0   7     9154.37     9021.26     79.33 o 
   3   0   7    10135.14    10285.61    107.43 o 
   4   0   7     5865.49     5830.36     71.64 o 
   5   0   7     1298.45     1225.36     30.50 o 
   6   0   7      260.19      246.71     25.75 o 
   7   0   7     1903.53     2020.51     45.39 o 
   8   0   7      870.53     1049.41     49.39 o 
   9   0   7      804.46      921.43     87.04 o 
 -10   1   7     1315.30     1129.35    111.96 o 
  -9   1   7     1248.64     1062.32     98.97 o 
  -8   1   7     2079.18     2131.58    119.89 o 
  -7   1   7     2372.47     2332.59    104.24 o 
  -6   1   7      157.10      230.94     32.51 o 
  -5   1   7      510.16      536.74     24.07 o 
  -4   1   7     8821.55     8389.87    114.13 o 
  -3   1   7    11554.56    10903.23    123.18 o 
  -2   1   7     9940.29     9288.21     99.82 o 
  -1   1   7     1926.58     1735.68     24.60 o 
   0   1   7      143.15      899.22     34.32 o 
   1   1   7      893.45     2007.32     64.54 o 
   2   1   7    11727.91    11198.16     95.51 o 
   3   1   7    14335.21    13210.37    125.53 o 
   4   1   7     3002.76     2712.02     41.01 o 
   5   1   7      341.68      654.67     24.99 o 
   6   1   7       19.70      275.11     23.52 o 
   7   1   7     1163.48     1282.10     41.15 o 
   8   1   7     2553.99     2531.76     80.03 o 
   9   1   7     1693.53     1750.01    106.10 o 
 -10   2   7      448.67      523.09     85.92 o 
  -9   2   7      458.62      348.37     70.33 o 
  -8   2   7      113.36      104.87     51.80 o 
  -7   2   7      931.94      959.56     59.60 o 
  -6   2   7      615.24      654.23     43.71 o 
  -5   2   7     1199.90     1130.51     36.50 o 
  -4   2   7     2484.54     2334.07     46.30 o 
  -3   2   7     1039.93     1038.65     24.93 o 
  -2   2   7     1302.18     1171.31     26.99 o 
  -1   2   7      103.11       82.38     13.62 o 
   0   2   7     2980.80     2887.15     29.25 o 
   1   2   7     2419.73     2496.84     28.27 o 
   2   2   7      285.54      326.68     14.86 o 
   3   2   7     2324.94     2154.11     34.15 o 
   4   2   7     2159.58     1992.92     35.51 o 
   5   2   7      348.54      281.89     27.27 o 
   6   2   7      612.69      600.20     29.62 o 
   7   2   7     1029.47     1023.77     40.06 o 
   8   2   7      991.77     1024.24     60.00 o 
   9   2   7      550.39      656.64     55.97 o 
 -10   3   7      408.85      416.46     84.51 o 
  -9   3   7       44.18       55.80     55.80 o 
  -8   3   7      200.69      245.97     44.24 o 
  -7   3   7     2909.39     2758.68    102.17 o 
  -6   3   7     3689.79     3525.46     70.73 o 
  -5   3   7     3957.06     3786.51     80.60 o 
  -4   3   7     1780.58     1657.19     39.79 o 
  -3   3   7       45.79       32.59     15.76 o 
  -2   3   7     2576.52     2634.33     41.50 o 
  -1   3   7     3673.29     3591.23     47.27 o 
   0   3   7     2631.07     2918.88     34.69 o 
   1   3   7     1140.94     1361.86     22.47 o 
   2   3   7     1307.87     1140.22     34.49 o 
   3   3   7      178.96      210.32     17.12 o 
   4   3   7      601.73      857.68     26.39 o 
   5   3   7      695.99      841.52     32.15 o 
   6   3   7      636.10      711.75     34.21 o 
   7   3   7      532.74      562.97     48.43 o 
   8   3   7      264.89      176.56     43.34 o 
   9   3   7       64.63        1.02     42.76 o 
 -10   4   7     1091.12      895.33    107.75 o 
  -9   4   7      411.90      558.11     88.87 o 
  -8   4   7      445.15      422.31     53.42 o 
  -7   4   7     2103.58     1984.63     58.64 o 
  -6   4   7     5896.56     5690.56    100.88 o 
  -5   4   7     5717.80     5639.95     99.30 o 
  -4   4   7     2791.41     2597.33     58.90 o 
  -3   4   7      100.09       86.18     18.87 o 
  -2   4   7      277.22      275.22     17.48 o 
  -1   4   7     6523.09     6114.62     74.87 o 
   0   4   7    12018.67    11116.56    146.61 o 
   1   4   7     3400.98     3553.95     49.37 o 
   2   4   7     2386.57     2592.59     49.56 o 
   3   4   7       84.20      184.66     21.42 o 
   4   4   7     1417.04     1395.79     37.80 o 
   5   4   7     1421.64     1264.68     35.67 o 
   6   4   7     1619.98     1447.73     44.99 o 
   7   4   7     1130.93     1143.85     60.63 o 
   8   4   7      286.82      331.49     48.66 o 
 -10   5   7      415.76      529.54     96.59 o 
  -9   5   7      263.97      315.45     81.78 o 
  -8   5   7       43.22       29.93     42.78 o 
  -7   5   7     1204.60     1187.18     45.24 o 
  -6   5   7     2452.93     2385.01     60.49 o 
  -5   5   7     4474.51     4315.20     84.90 o 
  -4   5   7     3611.86     3491.22     72.78 o 
  -3   5   7      749.10      748.71     35.64 o 
  -2   5   7      890.34      896.80     29.52 o 
  -1   5   7     5348.48     4847.52     84.66 o 
   0   5   7     6518.46     6282.57     77.60 o 
   1   5   7     7003.96     6756.45     97.62 o 
   2   5   7     1519.28     1374.22     32.34 o 
   3   5   7      131.05       96.46     14.64 o 
   4   5   7      362.97      267.62     24.27 o 
   5   5   7     2400.49     2312.94     47.75 o 
   6   5   7     2377.93     2200.88     75.66 o 
   7   5   7      978.58      967.34     60.67 o 
   8   5   7      100.06       80.59     44.54 o 
 -10   6   7        0.07      -19.79     61.49 o 
  -9   6   7       56.15       45.35     29.93 o 
  -8   6   7       93.94       55.55     28.82 o 
  -7   6   7      887.01      854.80     44.13 o 
  -6   6   7     1945.56     1862.77     56.08 o 
  -5   6   7      327.68      345.00     31.52 o 
  -4   6   7      143.74      146.38     27.23 o 
  -3   6   7        4.55      -13.13     27.83 o 
  -2   6   7     2075.54     1996.02     40.72 o 
  -1   6   7     1835.18     1608.18     37.16 o 
   0   6   7     2110.63     2164.47     68.33 o 
   1   6   7     2578.62     2545.94     52.46 o 
   2   6   7      826.44      922.59     34.98 o 
   3   6   7      189.75      194.46     28.01 o 
   4   6   7      465.36      481.24     29.44 o 
   5   6   7      394.55      287.73     29.41 o 
   6   6   7     1186.64     1200.67     77.16 o 
   7   6   7      796.75      890.51     62.44 o 
   8   6   7      113.12       41.27     48.67 o 
 -10   7   7       32.31       -6.62     36.59 o 
  -9   7   7      947.47     1041.83     56.92 o 
  -8   7   7     1560.56     1601.81     61.66 o 
  -7   7   7     1410.23     1422.56     54.04 o 
  -6   7   7      703.94      736.50     42.93 o 
  -5   7   7      117.23      114.52     28.16 o 
  -4   7   7      515.26      507.99     35.85 o 
  -3   7   7     2793.19     2772.99     69.30 o 
  -2   7   7     3090.41     3002.14     55.57 o 
  -1   7   7     2691.94     2728.31     53.24 o 
   0   7   7      558.58      566.62     34.36 o 
   1   7   7      226.39      206.18     25.19 o 
   2   7   7       90.72       69.11     26.91 o 
   3   7   7      421.33      391.73     40.37 o 
   4   7   7     1165.38     1201.87     51.93 o 
   5   7   7      636.02      664.85     55.94 o 
   6   7   7      292.29      280.31     53.02 o 
   7   7   7       15.23      -36.81     42.25 o 
  -9   8   7     1049.22     1214.31     94.17 o 
  -8   8   7     1654.43     1811.97    109.88 o 
  -7   8   7     2581.46     2682.09     81.37 o 
  -6   8   7      455.64      464.45     43.21 o 
  -5   8   7        1.24      -30.81     25.87 o 
  -4   8   7     1793.70     1680.37     55.68 o 
  -3   8   7     5066.23     4888.99     97.31 o 
  -2   8   7     3817.17     3948.67     86.11 o 
  -1   8   7     2240.86     1988.18     49.91 o 
   0   8   7      415.57      387.66     34.36 o 
   1   8   7       18.20      -32.92     21.75 o 
   2   8   7     2095.58     1948.33     56.95 o 
   3   8   7     2902.97     2830.24     88.19 o 
   4   8   7     1388.14     1287.42     88.81 o 
   5   8   7      606.05      598.81    103.33 o 
   6   8   7      129.80       41.38     75.18 o 
   7   8   7       34.59      -58.95     62.20 o 
  -9   9   7      571.83      619.04     75.35 o 
  -8   9   7      744.59      833.40     63.68 o 
  -7   9   7     1261.06     1464.10     69.69 o 
  -6   9   7      465.43      533.04     46.03 o 
  -5   9   7       29.01        0.40     34.43 o 
  -4   9   7      480.39      490.83     40.29 o 
  -3   9   7     1615.75     1422.87     53.93 o 
  -2   9   7     4304.24     4077.18     76.84 o 
  -1   9   7     2255.46     2235.04     86.47 o 
   0   9   7      218.25      235.06     30.67 o 
   1   9   7      334.71      346.82     43.42 o 
   2   9   7      816.23      867.49     50.00 o 
   3   9   7     2318.79     2302.86    106.02 o 
   4   9   7     1691.23     1515.66     97.69 o 
   5   9   7      680.93      720.30     97.36 o 
   6   9   7      117.31        1.42     61.08 o 
  -8  10   7      260.70      287.92     52.07 o 
  -7  10   7       13.82      -13.50     40.17 o 
  -6  10   7        9.25      -41.81     33.82 o 
  -5  10   7       42.94       14.53     37.29 o 
  -4  10   7      293.77      327.37     42.33 o 
  -3  10   7     1097.31     1069.65     58.03 o 
  -2  10   7      531.33      563.09     36.10 o 
  -1  10   7      225.62      265.83     40.82 o 
   0  10   7       14.29       21.80     31.85 o 
   1  10   7      143.90      142.35     51.01 o 
   2  10   7      492.34      447.21     48.03 o 
   3  10   7     1161.04     1097.25     90.57 o 
   4  10   7      523.40      574.42     81.93 o 
   5  10   7      175.91       94.70     68.04 o 
  -7  11   7        5.15        4.34     44.46 o 
  -6  11   7      694.00      660.21     64.66 o 
  -5  11   7      660.61      691.41     54.02 o 
  -4  11   7      482.87      560.11     49.87 o 
  -3  11   7      554.16      609.09     44.80 o 
  -2  11   7        5.33      -43.28     33.17 o 
  -1  11   7       15.59       42.11     35.47 o 
   0  11   7      327.92      279.90     53.34 o 
   1  11   7      607.09      674.03     68.34 o 
   2  11   7      990.24     1123.63     98.94 o 
   3  11   7       21.38      -62.96     75.32 o 
   4  11   7        8.62      -96.52     74.05 o 
  -6  12   7      947.75     1030.14     78.21 o 
  -5  12   7     1043.40     1224.43     80.93 o 
  -4  12   7     1138.81     1236.59     76.77 o 
  -3  12   7      529.73      582.65     40.82 o 
  -2  12   7       51.59       30.53     38.93 o 
  -1  12   7      560.15      557.09     65.78 o 
   0  12   7     1102.89     1314.27     81.18 o 
   1  12   7      932.42     1086.51     86.87 o 
   2  12   7      280.01      166.27     89.22 o 
   3  12   7      126.34       20.92     80.72 o 
  -5  13   7      765.25      804.43     74.36 o 
  -4  13   7     1125.13     1204.92     75.58 o 
  -3  13   7      276.66      254.51     60.00 o 
  -2  13   7        6.92      -55.94     79.04 o 
  -1  13   7       79.55       76.02     83.18 o 
   0  13   7      521.29      578.68     93.71 o 
   1  13   7     1272.50     1486.78    120.73 o 
  -3 -19   8      290.36      279.72     79.95 o 
  -1 -19   8     1106.93     1197.23    115.19 o 
   0 -19   8      615.14      582.89     97.01 o 
   1 -19   8       90.28      101.99     88.66 o 
   2 -19   8       18.25       45.91     91.67 o 
   3 -19   8      325.61      398.56    107.75 o 
  -4 -18   8        5.32        8.91     68.23 o 
  -3 -18   8      393.73      520.91     85.22 o 
  -2 -18   8      963.07     1015.00     70.29 o 
  -1 -18   8     1839.42     1890.68    132.88 o 
   0 -18   8      637.57      790.88    105.15 o 
   1 -18   8      468.04      532.21    102.41 o 
   2 -18   8        5.85       14.95     88.30 o 
   3 -18   8      577.49      944.88    127.26 o 
   4 -18   8     1183.09     1160.25     80.84 o 
   5 -18   8     1326.01     1196.65     96.94 o 
  -5 -17   8       77.12       68.61     58.62 o 
  -4 -17   8       31.38       61.45     91.18 o 
  -3 -17   8      403.49      276.35     75.81 o 
  -2 -17   8      493.35      466.72     58.96 o 
  -1 -17   8      713.60      789.05    179.42 o 
   0 -17   8      623.62      755.78    105.57 o 
   1 -17   8      121.74      364.31     96.24 o 
   2 -17   8      239.99      279.23    100.87 o 
   3 -17   8      317.17      266.31     52.41 o 
   4 -17   8      593.67      583.17     53.53 o 
   5 -17   8     1280.47     1251.71    177.10 o 
   6 -17   8      577.65      573.38     67.02 o 
  -6 -16   8       10.69       27.83     64.16 o 
  -5 -16   8      283.29      307.42     65.54 o 
  -4 -16   8      337.58      420.77     65.78 o 
  -3 -16   8      349.33      352.47    101.18 o 
  -2 -16   8     1148.19     1092.90     71.80 o 
  -1 -16   8       43.55      -78.89     39.45 o 
   0 -16   8       90.60       -0.70     78.48 o 
   1 -16   8      179.01       98.97     86.34 o 
   2 -16   8      379.99      427.78     48.59 o 
   3 -16   8      531.38      519.27     59.42 o 
   4 -16   8      266.31      223.50     44.36 o 
   5 -16   8      232.20      140.19     42.63 o 
   6 -16   8       49.38      -12.04     48.39 o 
  -7 -15   8      118.98      140.67     58.69 o 
  -6 -15   8       13.10       74.48     85.29 o 
  -5 -15   8     1233.20     1265.54    190.47 o 
  -4 -15   8     2032.50     2064.58    100.50 o 
  -3 -15   8     2094.63     2202.74    108.59 o 
  -2 -15   8      902.23     1070.73     69.04 o 
  -1 -15   8      158.68      365.08    130.07 o 
   0 -15   8      554.89      691.73     56.07 o 
   1 -15   8     2429.97     2382.12     90.01 o 
   2 -15   8     1996.25     1799.30     47.01 o 
   3 -15   8     1268.89     1288.59     48.83 o 
   4 -15   8      359.28      371.98     44.17 o 
   5 -15   8        1.52      -46.15     35.17 o 
   6 -15   8      164.38      176.25     44.74 o 
   7 -15   8      301.80      309.64     58.01 o 
  -8 -14   8      745.36      927.58     82.58 o 
  -7 -14   8      174.04      144.24     57.01 o 
  -6 -14   8      320.71      380.19     56.50 o 
  -5 -14   8      790.26      904.69     77.78 o 
  -4 -14   8     3583.26     3789.06    131.94 o 
  -3 -14   8     4913.48     5322.06    159.08 o 
  -2 -14   8     1239.50     1507.01    153.37 o 
  -1 -14   8      239.75      188.34     45.45 o 
   0 -14   8      325.97      386.10     37.71 o 
   1 -14   8     3553.04     3619.49     94.51 o 
   2 -14   8     5036.63     5194.70     90.54 o 
   3 -14   8     2479.97     2638.35     69.12 o 
   4 -14   8     1072.21     1186.66     51.84 o 
   5 -14   8       40.16       -3.51     33.36 o 
   6 -14   8      636.68      663.24     66.69 o 
   7 -14   8     1355.56     1434.23     79.13 o 
   8 -14   8     1195.16     1137.71     77.71 o 
  -8 -13   8      241.73      179.44     58.79 o 
  -7 -13   8        5.24       -9.54     48.01 o 
  -6 -13   8      586.47      558.80     91.08 o 
  -5 -13   8     1690.65     1726.84     72.39 o 
  -4 -13   8     1614.15     1532.46     64.82 o 
  -3 -13   8     1698.44     1415.29     74.08 o 
  -2 -13   8     1046.51      932.89     63.06 o 
  -1 -13   8      214.91      270.63     44.54 o 
   0 -13   8      597.82      602.50     40.84 o 
   1 -13   8     3402.79     3156.16     56.54 o 
   2 -13   8     2776.50     2705.77     60.55 o 
   3 -13   8     2334.35     2175.26     61.37 o 
   4 -13   8      844.29      821.67     46.93 o 
   5 -13   8       53.57      142.44     36.22 o 
   6 -13   8      366.83      394.32     43.93 o 
   7 -13   8     1552.06     1698.96     68.66 o 
   8 -13   8     1541.29     1302.66     77.46 o 
  -9 -12   8       61.58      -21.27     60.86 o 
  -8 -12   8      121.50       80.49     43.61 o 
  -7 -12   8     1023.57     1123.16    110.37 o 
  -6 -12   8     1148.73     1144.21     63.27 o 
  -5 -12   8      896.05     1077.99     52.89 o 
  -4 -12   8     2297.29     2294.29     64.08 o 
  -3 -12   8        4.20      -11.53     20.15 o 
  -2 -12   8      667.88      623.90     48.06 o 
  -1 -12   8      146.49      206.64     58.23 o 
   0 -12   8     2624.75     2604.29     53.66 o 
   1 -12   8     1604.51     1818.65     54.26 o 
   2 -12   8      792.30      865.68     36.39 o 
   3 -12   8      324.75      289.99     29.05 o 
   4 -12   8       29.19      -15.69     23.71 o 
   5 -12   8      237.18      234.37     31.43 o 
   6 -12   8      855.83      852.55     52.31 o 
   7 -12   8      445.28      426.53     47.56 o 
   8 -12   8      570.06      441.79     57.97 o 
  -9 -11   8        2.06       -4.42     54.40 o 
  -8 -11   8      340.09      339.56     74.76 o 
  -7 -11   8     2121.74     2161.31     77.77 o 
  -6 -11   8     3519.23     3458.86     94.37 o 
  -5 -11   8     2445.95     2449.33     65.43 o 
  -4 -11   8     1603.38     1581.83     52.21 o 
  -3 -11   8      363.90      651.21    133.97 o 
  -2 -11   8     3716.68     3894.46     82.68 o 
  -1 -11   8     4862.24     5532.10    110.01 o 
   0 -11   8     4978.07     5898.30     77.70 o 
   1 -11   8     4140.83     3728.96     57.81 o 
   2 -11   8     1381.85     1315.83     33.14 o 
   3 -11   8      833.45     1156.40     39.64 o 
   4 -11   8     2611.06     2873.48     62.36 o 
   5 -11   8     1357.44     1682.32     50.05 o 
   6 -11   8     1359.85     1321.12     81.83 o 
   7 -11   8      653.90      683.12     58.79 o 
   8 -11   8       19.31       -7.25     69.84 o 
   9 -11   8       13.56       13.54     45.40 o 
 -10 -10   8      328.91      272.28     67.46 o 
  -9 -10   8       38.05       22.71     52.08 o 
  -8 -10   8      144.81       87.09     38.19 o 
  -7 -10   8     1904.49     1794.63     68.43 o 
  -6 -10   8     3607.44     3411.80     90.77 o 
  -5 -10   8     5013.66     4918.23    110.48 o 
  -4 -10   8      561.40      700.54     36.61 o 
  -3 -10   8      370.37      423.81     30.84 o 
  -2 -10   8      530.81      549.08     29.70 o 
  -1 -10   8    16244.42    15372.87    168.55 o 
   0 -10   8    12704.27    12151.64    132.58 o 
   1 -10   8     4252.04     4464.61     57.15 o 
   2 -10   8      636.11      787.84     24.86 o 
   3 -10   8      737.31      917.31     34.68 o 
   4 -10   8     2828.44     2772.54     59.40 o 
   5 -10   8     3789.13     3437.22     69.64 o 
   6 -10   8     3411.43     3117.31     76.44 o 
   7 -10   8     1103.38     1167.55     66.04 o 
   8 -10   8        5.31       77.60     41.97 o 
   9 -10   8      281.01      401.63     56.01 o 
 -10  -9   8       18.57      -12.28     55.03 o 
  -9  -9   8        3.29        4.34     48.26 o 
  -8  -9   8      856.16      901.73     61.34 o 
  -7  -9   8      454.57      450.55     41.36 o 
  -6  -9   8      737.28      587.58     43.05 o 
  -5  -9   8     3023.24     2883.42     85.36 o 
  -4  -9   8      402.74      512.78     31.64 o 
  -3  -9   8      186.21      333.27    111.96 o 
  -2  -9   8     5929.67     5791.25     77.87 o 
  -1  -9   8     2763.15     2620.32     38.66 o 
   0  -9   8     4348.50     4061.04     46.99 o 
   1  -9   8     3784.08     3517.27     47.84 o 
   2  -9   8      890.51     1141.80     27.71 o 
   3  -9   8       92.01      281.85     20.77 o 
   4  -9   8     2961.44     2757.39     57.58 o 
   5  -9   8     2920.95     2650.65     66.05 o 
   6  -9   8     2350.72     2146.96     62.16 o 
   7  -9   8      679.55      632.01     54.57 o 
   8  -9   8      282.39      301.68     48.48 o 
   9  -9   8       90.82      164.62     47.35 o 
 -10  -8   8      305.41      350.61     53.06 o 
  -9  -8   8      699.98      655.58     56.11 o 
  -8  -8   8      604.04      570.59     50.72 o 
  -7  -8   8      930.13      847.11     58.74 o 
  -6  -8   8      543.40      575.01     68.44 o 
  -4  -8   8     1103.30     1483.16     80.57 o 
  -3  -8   8     2089.81     2098.32     42.55 o 
  -2  -8   8     1328.04     1140.87     26.67 o 
  -1  -8   8     1340.00     1577.78     25.99 o 
   0  -8   8      882.95     2018.22     71.00 o 
   2  -8   8      349.09      813.62     33.03 o 
   3  -8   8     1618.47     1612.59     40.71 o 
   4  -8   8      179.14      119.97     20.65 o 
   5  -8   8     1013.90     1297.15     38.00 o 
   6  -8   8      976.29     1393.99     41.36 o 
   7  -8   8      282.17      446.88     36.08 o 
   8  -8   8       19.49       77.09     41.45 o 
   9  -8   8       87.62      122.37     45.89 o 
 -11  -7   8       81.42       63.53     50.12 o 
 -10  -7   8      526.71      473.38     52.93 o 
  -9  -7   8     2921.83     2921.06     96.81 o 
  -8  -7   8     3014.41     2856.07     95.53 o 
  -7  -7   8      762.64      727.33     48.23 o 
  -6  -7   8      251.50      245.96     37.37 o 
  -5  -7   8      807.88      790.35     40.57 o 
  -4  -7   8     5496.76     5036.94     91.09 o 
  -3  -7   8    11136.89    10700.20    130.08 o 
  -2  -7   8     4673.27     4540.00     47.74 o 
  -1  -7   8     3131.25     3350.86     35.28 o 
   0  -7   8        8.42       85.62     11.97 o 
   1  -7   8     5092.39     4517.31     50.88 o 
   2  -7   8     5680.20     5403.17     74.01 o 
   3  -7   8     3397.72     3547.13     60.00 o 
   4  -7   8     3698.65     4068.60     73.20 o 
   5  -7   8     1016.12     1122.99     38.11 o 
   6  -7   8       64.40       83.99     25.44 o 
   7  -7   8      371.35      365.98     53.58 o 
   8  -7   8      454.15      428.18     38.25 o 
   9  -7   8      365.92      393.97     52.90 o 
 -11  -6   8      138.21      162.92     51.24 o 
 -10  -6   8      611.93      710.67     54.49 o 
  -9  -6   8     2262.80     2111.82    148.95 o 
  -8  -6   8     3381.65     3217.89     95.25 o 
  -7  -6   8     2651.24     2386.70     76.46 o 
  -6  -6   8       10.98       31.52     35.83 o 
  -5  -6   8      188.96      251.90     39.41 o 
  -4  -6   8     6624.33     6264.81    103.77 o 
  -3  -6   8    20489.04    18896.10    201.82 o 
  -2  -6   8    12085.62    11228.18    125.73 o 
  -1  -6   8     3014.78     3263.34     38.72 o 
   0  -6   8      403.11      896.90     39.39 o 
   1  -6   8     2781.96     2556.05     30.17 o 
   2  -6   8    19080.16    17583.63    200.02 o 
   3  -6   8    13296.14    12295.30    145.99 o 
   4  -6   8     5713.74     5306.46     87.86 o 
   5  -6   8      807.98      899.87     35.74 o 
   6  -6   8        3.36      121.92     22.62 o 
   7  -6   8     1704.92     1791.01     54.17 o 
   8  -6   8     1833.15     1768.49     57.07 o 
   9  -6   8     1452.98     1291.05     61.71 o 
  10  -6   8      655.11      751.76     67.08 o 
 -11  -5   8       78.52       27.80     43.87 o 
 -10  -5   8      791.51      764.05     64.58 o 
  -9  -5   8      950.06      913.69     54.16 o 
  -8  -5   8      477.67      547.88     41.03 o 
  -7  -5   8     1328.80     1166.10     51.95 o 
  -6  -5   8       11.80       15.06     20.14 o 
  -5  -5   8     1616.02     1590.57     47.01 o 
  -4  -5   8     2827.91     2947.74     48.33 o 
  -3  -5   8     6776.56     6683.24     73.83 o 
  -2  -5   8    11214.54    11105.58    108.33 o 
  -1  -5   8     4164.37     4655.90     66.43 o 
   0  -5   8       57.92       87.86      9.61 o 
   1  -5   8     5216.88     5420.53     50.04 o 
   2  -5   8     6635.29     6848.82     77.99 o 
   3  -5   8    11885.80    12209.52    144.34 o 
   4  -5   8     3296.92     3710.71     67.70 o 
   5  -5   8     1504.14     1346.30     49.70 o 
   6  -5   8        3.49      -23.47     19.50 o 
   7  -5   8     2609.52     2628.70     60.02 o 
   8  -5   8     1584.64     1764.86     63.16 o 
   9  -5   8     1302.16     1430.86     76.54 o 
  10  -5   8      544.41      621.69     53.88 o 
 -10  -4   8      920.69      883.03     54.73 o 
  -9  -4   8      309.25      210.38     33.20 o 
  -8  -4   8       41.78       25.35     29.90 o 
  -7  -4   8      275.77      303.97     51.77 o 
  -6  -4   8      752.43      752.29     83.57 o 
  -5  -4   8     1861.60     1924.76     44.37 o 
  -4  -4   8     6273.37     5964.69     77.63 o 
  -3  -4   8     1913.40     1884.14     29.54 o 
  -2  -4   8      172.10      224.91     13.57 o 
  -1  -4   8        8.23       36.55     17.40 o 
   0  -4   8     1113.97     1984.54     61.12 o 
   1  -4   8     2018.18     2620.53     44.05 o 
   2  -4   8     5417.47     5322.07     63.52 o 
   3  -4   8     2602.99     2453.47     42.54 o 
   4  -4   8       17.23       72.42     18.24 o 
   5  -4   8        4.58      183.66     21.65 o 
   6  -4   8      515.52     1079.57     61.61 o 
   7  -4   8      292.33      534.01     40.61 o 
   8  -4   8      692.60      815.62     59.31 o 
   9  -4   8     1075.94     1012.06     57.28 o 
  10  -4   8      215.39      157.59     42.61 o 
 -10  -3   8     1238.87     1189.02    115.12 o 
  -9  -3   8      181.13      234.24     64.51 o 
  -8  -3   8       48.05       49.82     23.38 o 
  -7  -3   8     2254.18     2202.27    119.26 o 
  -6  -3   8     7912.90     7641.59    159.51 o 
  -5  -3   8     6876.03     6634.16    104.44 o 
  -4  -3   8     4454.31     4511.99    122.50 o 
  -3  -3   8     1758.67     1640.58     28.93 o 
  -2  -3   8       10.81        8.96      9.57 o 
  -1  -3   8     7751.66     7289.51     63.18 o 
   0  -3   8     9596.74     8951.63     83.17 o 
   1  -3   8     8065.21     7440.04     65.58 o 
   2  -3   8     3846.55     3606.12     44.26 o 
   3  -3   8      183.10      466.47     32.24 o 
   4  -3   8      216.83      297.59     36.27 o 
   5  -3   8      891.47      799.47     33.12 o 
   6  -3   8     2383.49     2318.38     54.23 o 
   7  -3   8     1241.11     1140.11     38.79 o 
   8  -3   8      372.26      410.16     61.30 o 
   9  -3   8       75.52      103.35     37.86 o 
 -11  -2   8     1224.86     1393.49    133.51 o 
 -10  -2   8     1921.41     1758.99    129.09 o 
  -9  -2   8      559.76      479.71     76.65 o 
  -8  -2   8      304.39      283.58     61.91 o 
  -7  -2   8      993.35      968.83     43.18 o 
  -6  -2   8     5026.03     4772.38     91.56 o 
  -5  -2   8    13850.46    13399.92    187.07 o 
  -4  -2   8    13868.45    13274.16    166.96 o 
  -3  -2   8     2128.95     2006.45     35.57 o 
  -2  -2   8     1823.96     1969.47     36.12 o 
  -1  -2   8     5485.62     6186.39    155.78 o 
   0  -2   8    15628.40    15422.55    131.17 o 
   1  -2   8    14814.33    14199.78    118.11 o 
   2  -2   8     6347.96     5811.86     57.20 o 
   3  -2   8     1731.66     1471.54     32.82 o 
   4  -2   8     1052.48     1404.44     39.13 o 
   5  -2   8     5665.83     5668.33     85.79 o 
   6  -2   8     4618.92     4403.43     73.48 o 
   7  -2   8     1690.31     1585.40     43.25 o 
   8  -2   8      684.35      580.63     83.35 o 
   9  -2   8       25.93       29.68     33.53 o 
 -11  -1   8      411.35      216.55     82.06 o 
 -10  -1   8      185.03      147.69     67.81 o 
  -9  -1   8      180.80      125.02     61.21 o 
  -8  -1   8      134.82      197.67     58.75 o 
  -7  -1   8     1755.88     1608.36     97.71 o 
  -6  -1   8     1727.80     1608.66     43.94 o 
  -5  -1   8     5366.91     5245.74     85.29 o 
  -4  -1   8     6122.93     6017.77     92.44 o 
  -3  -1   8       70.82       69.46     15.90 o 
  -2  -1   8      737.02      979.86     55.45 o 
  -1  -1   8     1003.05      955.62     16.98 o 
   0  -1   8    12923.06    12171.18    101.49 o 
   1  -1   8    20590.77    18956.64    146.08 o 
   2  -1   8     4549.16     4989.88     70.63 o 
   3  -1   8      152.16     1321.02    174.89 o 
   4  -1   8      223.44      447.61     26.96 o 
   5  -1   8     3745.41     3379.66     55.85 o 
   6  -1   8     4078.22     3773.98     57.22 o 
   7  -1   8     2038.74     2034.76     49.92 o 
   8  -1   8      754.96     1063.98     50.50 o 
   9  -1   8        0.70      191.33     42.11 o 
 -10   0   8       30.54       47.52     58.68 o 
  -9   0   8      653.22      610.41     86.06 o 
  -8   0   8     1377.09     1488.82    106.77 o 
  -7   0   8     1307.87     1381.70     94.27 o 
  -6   0   8      865.12      842.91     34.01 o 
  -5   0   8      463.68      455.76     26.53 o 
  -4   0   8       71.76       73.59     14.58 o 
  -3   0   8       82.91       92.79     13.81 o 
  -2   0   8     3955.67     3995.79     54.46 o 
  -1   0   8     5955.28     5817.30     51.92 o 
   0   0   8     3229.91     3095.66     30.78 o 
   1   0   8      185.65      172.12     11.49 o 
   2   0   8      395.35      341.82     16.16 o 
   3   0   8        8.67       -5.89     12.18 o 
   4   0   8      750.73      738.68     23.83 o 
   5   0   8     2341.43     2186.50     41.11 o 
   6   0   8     1478.42     1593.89     37.10 o 
   7   0   8      324.98      353.68     39.23 o 
   8   0   8        3.88      -40.15     29.77 o 
   9   0   8        2.14       34.32     39.65 o 
 -10   1   8      211.62      177.31     67.18 o 
  -9   1   8     2802.75     2605.54    147.41 o 
  -8   1   8     3145.15     3341.94    156.32 o 
  -7   1   8     1300.04     1324.89     66.69 o 
  -6   1   8      430.06      439.44     32.36 o 
  -5   1   8      179.92      141.65     16.34 o 
  -4   1   8     3320.63     3008.93     54.50 o 
  -3   1   8    11334.52    10934.53    134.42 o 
  -2   1   8     7153.93     6906.09     84.14 o 
  -1   1   8     2211.51     2368.52     36.11 o 
   0   1   8      963.64     1200.91     28.81 o 
   1   1   8       14.40      160.05     13.46 o 
   2   1   8     3229.04     3395.26     40.21 o 
   3   1   8     3000.54     2911.56     40.88 o 
   4   1   8     4132.36     3640.16     50.67 o 
   5   1   8      530.18      567.94     29.36 o 
   6   1   8       61.54      102.84     22.03 o 
   7   1   8        0.57        7.42     28.45 o 
   8   1   8      298.31      306.05     45.09 o 
   9   1   8      175.02      185.63     46.40 o 
 -10   2   8      107.45      105.99     63.03 o 
  -8   2   8     3030.02     2782.21    145.51 o 
  -7   2   8     5466.66     5405.89    151.68 o 
  -6   2   8      800.40      804.69     39.83 o 
  -5   2   8      227.85      222.56     22.87 o 
  -4   2   8      537.14      556.59     22.42 o 
  -3   2   8     7208.99     6934.36     93.73 o 
  -2   2   8    11472.76    11331.29    129.81 o 
  -1   2   8     8585.67     8748.48     98.07 o 
   0   2   8     2826.70     3139.39     51.42 o 
   1   2   8     2255.68     2117.85     30.41 o 
   2   2   8     3229.30     2991.48     43.42 o 
   3   2   8     5219.68     5028.10     62.50 o 
   4   2   8     3825.06     3904.37     53.90 o 
   5   2   8     2340.76     2464.61     69.34 o 
   6   2   8      702.41      917.88     37.30 o 
   7   2   8      763.31      757.40     46.35 o 
   8   2   8      540.63      567.89     53.27 o 
   9   2   8      484.77      407.29     54.31 o 
 -10   3   8      231.42      133.65     65.63 o 
  -9   3   8      788.10      858.47     99.61 o 
  -8   3   8     1444.08     1347.28     73.52 o 
  -7   3   8     1229.16     1249.99     48.08 o 
  -6   3   8      899.15      898.70     43.62 o 
  -5   3   8       93.15       73.91     21.10 o 
  -4   3   8     1144.02     1128.34     33.05 o 
  -3   3   8     2904.29     2669.23     47.19 o 
  -2   3   8     6067.06     5773.08     76.45 o 
  -1   3   8     5396.63     5217.79     66.90 o 
   0   3   8      935.14      881.38     26.52 o 
   1   3   8       93.01      161.54     16.50 o 
   2   3   8      816.80     1038.60     25.87 o 
   3   3   8     5672.57     5168.32     75.21 o 
   4   3   8     4551.80     4272.85     58.40 o 
   5   3   8     1823.18     1572.19     38.88 o 
   6   3   8      230.43      228.34     28.93 o 
   7   3   8       35.29      -21.14     37.39 o 
   8   3   8      512.43      521.93     58.06 o 
  -9   4   8     1000.71     1129.14    116.66 o 
  -8   4   8      578.46      561.49     38.51 o 
  -7   4   8        8.55      -19.01     31.55 o 
  -6   4   8       74.25       52.04     24.77 o 
  -5   4   8      541.57      585.85     46.91 o 
  -4   4   8     1884.61     1791.26     50.13 o 
  -3   4   8     1605.19     1463.37     38.93 o 
  -2   4   8       34.46       32.88     16.65 o 
  -1   4   8     1846.54     1805.49     38.64 o 
   0   4   8      106.77       94.51     18.15 o 
   1   4   8     1427.48     1487.70     35.47 o 
   2   4   8     1509.44     1441.92     32.61 o 
   3   4   8     1071.56     1085.24     32.79 o 
   4   4   8      785.61      784.20     31.19 o 
   5   4   8     1044.11      991.23     37.23 o 
   6   4   8       63.99        8.00     30.68 o 
   7   4   8      122.76      126.59     42.96 o 
   8   4   8      626.80      511.27     55.87 o 
 -10   5   8     1069.31     1268.62    129.93 o 
  -9   5   8     1120.45     1127.19     61.13 o 
  -8   5   8      369.59      415.84     37.63 o 
  -7   5   8      205.52      192.54     30.95 o 
  -6   5   8     2730.05     2657.68     68.84 o 
  -5   5   8     3373.87     3287.81     73.48 o 
  -4   5   8     3098.47     3100.34     69.85 o 
  -3   5   8     1711.39     1678.51     43.53 o 
  -2   5   8      443.46      387.42     29.31 o 
  -1   5   8      416.88      387.32     23.37 o 
   0   5   8     2908.45     2750.44     63.21 o 
   1   5   8     1745.16     1871.86     45.48 o 
   2   5   8     2109.06     2316.55     45.60 o 
   3   5   8     1058.92      988.88     37.48 o 
   4   5   8      312.28      241.47     26.13 o 
   5   5   8       56.08       54.94     25.47 o 
   6   5   8      454.37      496.81     51.68 o 
   7   5   8      890.11      947.41     72.76 o 
   8   5   8      221.19      164.42     52.45 o 
 -10   6   8     1214.87     1470.36    130.21 o 
  -9   6   8     1236.08     1284.00     59.05 o 
  -8   6   8       58.71       40.53     29.33 o 
  -7   6   8       20.55       -7.70     27.91 o 
  -6   6   8     1584.04     1514.24     59.66 o 
  -5   6   8     7035.27     7117.65    125.20 o 
  -4   6   8     5658.07     5624.27    104.64 o 
  -3   6   8     1386.86     1277.36     40.34 o 
  -2   6   8      470.26      415.79     29.81 o 
  -1   6   8      185.18      166.33     24.92 o 
   0   6   8     2565.99     2409.57     75.82 o 
   1   6   8     6514.31     6455.63    115.53 o 
   2   6   8     5179.02     5049.44    103.67 o 
   3   6   8     1162.21     1093.24     45.78 o 
   4   6   8       80.73       74.68     29.27 o 
   5   6   8      457.01      475.95     38.14 o 
   6   6   8      769.13      689.41     49.71 o 
   7   6   8     1202.56     1201.15     70.17 o 
  -9   7   8      338.67      395.03     49.82 o 
  -8   7   8       53.90      -36.89     29.86 o 
  -7   7   8      166.20      182.40     36.29 o 
  -6   7   8     1175.13     1251.96     52.93 o 
  -5   7   8     1630.04     1438.26     53.20 o 
  -4   7   8     2577.05     2545.03     80.88 o 
  -3   7   8     2562.52     2540.67     57.60 o 
  -2   7   8      177.68      127.15     22.43 o 
  -1   7   8      539.89      583.87     39.65 o 
   0   7   8     1974.96     1908.32     72.74 o 
   1   7   8     4007.75     3900.79     85.70 o 
   2   7   8     2306.57     2174.97     67.04 o 
   3   7   8      580.36      629.46     53.37 o 
   4   7   8       44.78       46.83     39.97 o 
   5   7   8      250.02      319.97     66.67 o 
   6   7   8     1481.63     1459.39     96.41 o 
  -9   8   8      139.07      177.22     55.94 o 
  -8   8   8      101.79      158.59     39.39 o 
  -7   8   8      117.62       91.20     35.29 o 
  -6   8   8      976.60     1061.25     57.50 o 
  -5   8   8      842.13      838.65     52.70 o 
  -4   8   8       52.82       13.17     27.87 o 
  -3   8   8       15.49      -31.85     22.20 o 
  -2   8   8      510.49      548.68     35.87 o 
  -1   8   8      339.21      371.80     38.24 o 
   0   8   8      436.69      426.96     34.73 o 
   1   8   8      969.51     1008.51     48.86 o 
   2   8   8      598.07      763.78     52.23 o 
   3   8   8       94.90      100.32     42.16 o 
   4   8   8      131.49      112.22     62.23 o 
   5   8   8      246.58      190.49     96.66 o 
   6   8   8      301.80      203.74     66.90 o 
  -8   9   8      770.00      876.17     68.26 o 
  -7   9   8     1067.61     1276.89     66.50 o 
  -6   9   8      924.47      994.74     65.89 o 
  -5   9   8      155.87      194.73     38.99 o 
  -4   9   8       75.61       19.75     31.71 o 
  -3   9   8     1307.14     1265.60     45.44 o 
  -2   9   8      987.17      959.65     59.63 o 
  -1   9   8      884.77     1025.12     57.94 o 
   0   9   8     1147.15     1210.73     58.51 o 
   1   9   8      105.72       25.66     36.79 o 
   2   9   8       70.32       57.51     37.23 o 
   3   9   8      193.70      223.49     72.51 o 
   4   9   8      200.15      156.70     74.16 o 
   5   9   8      260.90      139.19    104.94 o 
  -7  10   8     1054.75     1059.00     74.43 o 
  -6  10   8      842.30      849.63     70.12 o 
  -5  10   8      189.55      105.05     48.14 o 
  -4  10   8        0.63      -33.01     27.28 o 
  -3  10   8      895.00      901.23     43.12 o 
  -2  10   8     3117.77     3487.88     97.95 o 
  -1  10   8     1186.22     1399.51     67.77 o 
   0  10   8      825.11      840.44     69.19 o 
   1  10   8      146.06      109.03     40.30 o 
   2  10   8       32.07       -1.56     90.83 o 
   3  10   8      275.50      226.73     88.87 o 
   4  10   8      868.52      889.22    117.08 o 
  -6  11   8      692.73      789.89     71.12 o 
  -5  11   8       92.20       66.95     47.84 o 
  -4  11   8       51.76       52.64     32.08 o 
  -3  11   8      619.90      716.05     42.82 o 
  -2  11   8      507.18      408.92     57.34 o 
  -1  11   8     1425.66     1585.48     70.44 o 
   0  11   8      947.83     1089.32     78.45 o 
   1  11   8      115.65      237.96     63.74 o 
   2  11   8       20.32       30.25     47.31 o 
  -5  12   8        7.92       18.90     38.99 o 
  -4  12   8       61.10       19.81     58.91 o 
  -3  12   8      411.91      320.48     63.01 o 
  -2  12   8      509.09      617.46     69.55 o 
  -1  12   8      183.13      102.62     78.27 o 
   0  12   8       69.77      108.66     77.70 o 
   1  12   8        4.10      -40.08     68.51 o 
  -3  13   8      568.06      607.57     72.22 o 
  -2  13   8      165.32      137.44     88.09 o 
  -1  13   8        1.43     -119.19     73.28 o 
  -3 -19   9      194.10      119.82     71.39 o 
  -2 -19   9      159.53      118.70     65.84 o 
  -1 -19   9        0.39      -84.23     73.35 o 
   0 -19   9      493.39      402.84     91.67 o 
   1 -19   9      115.78      250.31     93.78 o 
   2 -19   9      429.74      430.57    108.59 o 
   3 -19   9      538.78      760.90    121.51 o 
  -4 -18   9      242.14      214.30     76.44 o 
  -3 -18   9        4.08      -84.37     61.70 o 
  -2 -18   9      155.45       78.81     88.76 o 
  -1 -18   9      361.66      316.36     86.90 o 
   0 -18   9      643.53      757.04    105.15 o 
   1 -18   9      619.25      606.90    107.68 o 
   2 -18   9       69.98       92.52     94.48 o 
   3 -18   9        2.83       44.71     99.75 o 
   4 -18   9       22.65       55.47     57.10 o 
  -6 -17   9     1329.14     1374.29    112.87 o 
  -5 -17   9      554.75      731.53    101.85 o 
  -4 -17   9      388.55      426.41    137.69 o 
  -3 -17   9        0.83      -31.24     58.96 o 
  -2 -17   9      540.75      604.70     61.95 o 
  -1 -17   9     1895.46     1975.61     85.74 o 
   0 -17   9     1852.80     1920.86    134.28 o 
   1 -17   9     1148.02     1244.26    122.07 o 
   2 -17   9      319.99      381.15    104.73 o 
   3 -17   9      131.31      148.38     47.08 o 
   4 -17   9      314.54      264.89     45.93 o 
   5 -17   9      610.61      508.29     65.45 o 
  -6 -16   9     1060.23     1266.55    127.26 o 
  -5 -16   9      824.46      993.36     82.90 o 
  -4 -16   9      264.96      333.02     63.21 o 
  -3 -16   9        4.02      -22.11     56.23 o 
  -2 -16   9      441.52      759.76     65.21 o 
  -1 -16   9     2246.76     2590.51     97.59 o 
   0 -16   9     3094.53     3508.65    175.34 o 
   1 -16   9     1883.32     1940.10    141.72 o 
   2 -16   9      751.21      732.75     65.93 o 
   3 -16   9        3.96       79.02     33.59 o 
   4 -16   9     1071.33     1387.32     64.40 o 
   5 -16   9     1581.80     1626.53     70.72 o 
   6 -16   9     1473.77     1453.18     83.94 o 
  -7 -15   9      702.95      705.20     76.49 o 
  -6 -15   9      246.19      105.99     57.90 o 
  -5 -15   9      186.69      182.76     76.65 o 
  -4 -15   9       10.47        0.07     48.13 o 
  -3 -15   9      112.15      100.10     61.42 o 
  -2 -15   9      262.12      181.23     47.15 o 
  -1 -15   9     1390.41     1331.75     73.30 o 
   0 -15   9     2717.13     2683.76     93.49 o 
   1 -15   9     1202.96     1052.71     96.06 o 
   2 -15   9       70.16      165.25     33.70 o 
   3 -15   9      147.60      220.54     30.15 o 
   4 -15   9      257.22      293.75     43.58 o 
   5 -15   9     1447.94     1429.87     64.92 o 
   6 -15   9     1344.34     1180.29     78.93 o 
   7 -15   9      430.42      430.44     61.31 o 
  -8 -14   9      650.26      801.87     79.46 o 
  -7 -14   9      457.18      473.60     66.57 o 
  -6 -14   9      332.43      324.62     47.55 o 
  -5 -14   9       49.46        2.28     36.43 o 
  -4 -14   9      762.16      879.35    190.89 o 
  -3 -14   9      830.05      801.11     70.04 o 
  -2 -14   9     2194.13     2391.56     93.81 o 
  -1 -14   9     1424.45     1350.09     71.35 o 
   0 -14   9      196.02      107.57     40.92 o 
   1 -14   9        7.51      -18.58     32.29 o 
   2 -14   9      287.38      245.32     33.85 o 
   3 -14   9     1010.69     1092.82     40.15 o 
   4 -14   9     1373.68     1265.84     64.42 o 
   5 -14   9      608.32      603.48     49.96 o 
   6 -14   9      119.16       95.07     38.94 o 
   7 -14   9       79.80       99.55     50.45 o 
  -8 -13   9     1301.39     1312.07    105.22 o 
  -7 -13   9     1042.44     1220.58     68.16 o 
  -6 -13   9      735.03      864.78     71.03 o 
  -5 -13   9      520.17      604.85     43.13 o 
  -4 -13   9     2544.93     2683.73     71.99 o 
  -3 -13   9     4799.37     5031.10    115.55 o 
  -2 -13   9     2404.26     2178.56     86.17 o 
  -1 -13   9     2657.53     2451.36     89.82 o 
   0 -13   9      580.84     1071.66     41.38 o 
   1 -13   9     1973.32     2490.44     60.03 o 
   2 -13   9     3354.60     3765.53     64.99 o 
   3 -13   9     3590.01     3466.72     62.76 o 
   4 -13   9     3306.33     3102.20     68.89 o 
   5 -13   9      553.26      518.73     46.32 o 
   6 -13   9       12.21      118.95     36.97 o 
   7 -13   9      166.51      231.38     52.10 o 
   8 -13   9      429.65      496.39     69.11 o 
  -9 -12   9      725.00      656.88     84.65 o 
  -8 -12   9     1092.98     1217.87     77.82 o 
  -7 -12   9     1583.22     1749.87     73.68 o 
  -6 -12   9        6.52      -10.00     34.15 o 
  -5 -12   9      108.22      124.45     29.59 o 
  -4 -12   9     1801.10     1731.34     56.04 o 
  -3 -12   9     5695.62     5389.54    201.52 o 
  -2 -12   9     4166.73     4488.06    127.64 o 
  -1 -12   9     2097.49     2386.26     88.10 o 
   0 -12   9      327.28      316.25     29.16 o 
   1 -12   9      851.19      786.26     29.09 o 
   2 -12   9     5958.69     5589.65     76.42 o 
   3 -12   9     4708.63     4734.14     69.89 o 
   4 -12   9     3531.14     3510.58     81.58 o 
   5 -12   9     1193.03     1452.39     49.34 o 
   6 -12   9       10.20       78.59     49.94 o 
   7 -12   9      593.84      565.08     59.93 o 
   8 -12   9     1149.58     1142.47     75.55 o 
  -9 -11   9      322.99      252.14     68.02 o 
  -8 -11   9       45.79       35.68     42.33 o 
  -7 -11   9      200.03      195.73    103.20 o 
  -6 -11   9        5.38       -3.07     31.02 o 
  -5 -11   9      682.35      659.92     40.38 o 
  -4 -11   9     1475.79     1585.98     52.14 o 
  -3 -11   9     1785.65     1594.77     50.73 o 
  -2 -11   9      630.40      711.98     43.68 o 
  -1 -11   9      412.92      352.36     34.46 o 
   0 -11   9       84.72      154.05     21.54 o 
   1 -11   9      452.54      531.84     25.55 o 
   2 -11   9      918.34      961.94     30.32 o 
   3 -11   9     4511.80     4224.18     67.80 o 
   4 -11   9     1880.87     1741.02     43.24 o 
   5 -11   9      275.10      191.16     27.59 o 
   6 -11   9       35.14       82.00     32.40 o 
   7 -11   9      372.59      503.56     73.81 o 
   8 -11   9      797.43      902.28    119.96 o 
 -10 -10   9      508.70      512.21     75.88 o 
  -9 -10   9      112.32      123.20     45.29 o 
  -8 -10   9       54.20       77.25     39.63 o 
  -7 -10   9      688.82      622.88     54.52 o 
  -6 -10   9     1664.56     1517.99     61.66 o 
  -5 -10   9     1964.03     1907.48     64.80 o 
  -4 -10   9     2041.43     2052.61     55.24 o 
  -3 -10   9       77.88       85.93     35.53 o 
  -1 -10   9       61.76       75.56     18.42 o 
   0 -10   9     1476.04     1339.94     31.51 o 
   1 -10   9     1744.59     1812.17     38.61 o 
   2 -10   9      308.08      873.21     62.96 o 
   3 -10   9      650.45      937.36     45.89 o 
   4 -10   9      213.52      441.04     30.51 o 
   5 -10   9       86.59      141.19     25.13 o 
   6 -10   9      410.48      306.10     35.41 o 
   7 -10   9      410.92      423.29     51.61 o 
   8 -10   9      283.90      369.96     53.58 o 
   9 -10   9      286.54      256.53     53.95 o 
 -10  -9   9     1059.21     1166.35     92.31 o 
  -9  -9   9      391.10      375.88     51.88 o 
  -8  -9   9      139.65      118.49     38.44 o 
  -7  -9   9      835.42      834.93     56.30 o 
  -6  -9   9     3601.01     3457.46     88.05 o 
  -5  -9   9     5364.69     4989.04    188.68 o 
  -4  -9   9     5090.07     5066.19     85.16 o 
  -3  -9   9     1849.83     1704.32     44.92 o 
  -2  -9   9      753.65      644.71     32.48 o 
  -1  -9   9     3254.50     3145.91     49.83 o 
   0  -9   9     7785.86     7615.62     84.13 o 
   1  -9   9     2801.08     3812.55     54.89 o 
   2  -9   9     4718.03     4853.26     66.82 o 
   3  -9   9     1659.48     1468.59     36.89 o 
   4  -9   9     2079.34     1961.59     46.71 o 
   5  -9   9     1403.52     1380.58     41.79 o 
   6  -9   9     1984.96     2163.60     52.88 o 
   7  -9   9     1382.42     1474.73     55.34 o 
   8  -9   9      394.73      418.52     52.38 o 
   9  -9   9       27.37        4.64     43.88 o 
 -10  -8   9      971.31      980.19     84.09 o 
  -9  -8   9      237.67      100.56     39.66 o 
  -8  -8   9       33.94       15.21     31.98 o 
  -7  -8   9      564.84      588.53     91.53 o 
  -6  -8   9     2977.85     2746.30     87.92 o 
  -5  -8   9    10014.08     9410.04    168.92 o 
  -4  -8   9     4838.35     4369.27     74.87 o 
  -3  -8   9      460.11      557.39     37.30 o 
  -2  -8   9      977.40     1067.71     26.65 o 
  -1  -8   9     6685.55     6326.93     58.91 o 
   0  -8   9    16193.92    15085.06    124.16 o 
   1  -8   9     8714.41     8176.15     91.47 o 
   2  -8   9     5720.08     5515.60     77.49 o 
   3  -8   9     1018.05     1011.61     33.74 o 
   4  -8   9      215.62      300.08     26.31 o 
   5  -8   9     4167.92     4047.75     77.40 o 
   6  -8   9     3887.02     3626.98     74.38 o 
   7  -8   9     2494.26     2418.49     67.21 o 
   8  -8   9      896.22      984.00     66.63 o 
   9  -8   9        4.24       -6.46     42.20 o 
 -10  -7   9      138.13      145.67     43.65 o 
  -9  -7   9       13.27        6.22     42.99 o 
  -8  -7   9      368.57      402.67     73.07 o 
  -7  -7   9      927.61      915.86     53.43 o 
  -6  -7   9     1728.82     1592.39     62.84 o 
  -5  -7   9     1693.89     1566.86     59.86 o 
  -4  -7   9     1917.23     1924.42     56.21 o 
  -3  -7   9      390.58      438.90     20.48 o 
  -2  -7   9     1793.63     2227.95     91.67 o 
  -1  -7   9     4268.55     4598.14     43.45 o 
   0  -7   9     6536.14     6314.14     60.91 o 
   1  -7   9     4449.79     4817.23     59.61 o 
   2  -7   9     2245.87     2257.86     43.00 o 
   3  -7   9      820.77      994.87     29.93 o 
   4  -7   9       78.01      124.03     22.05 o 
   5  -7   9     2478.41     2619.78     59.01 o 
   6  -7   9     3814.73     3978.90     77.80 o 
   7  -7   9     1308.99     1299.52     50.11 o 
   8  -7   9      465.80      399.79     50.88 o 
   9  -7   9      110.80      155.95     73.95 o 
 -11  -6   9      230.39      179.35     51.45 o 
 -10  -6   9       18.81       -8.52     33.86 o 
  -9  -6   9      803.96      914.97    182.15 o 
  -8  -6   9     1478.53     1302.55     61.74 o 
  -7  -6   9     1671.10     1480.22     60.79 o 
  -6  -6   9     2164.25     1938.08     65.96 o 
  -5  -6   9      140.75      121.65     25.16 o 
  -4  -6   9      937.23      898.40     32.39 o 
  -3  -6   9     2551.67     2831.31     92.19 o 
  -2  -6   9     5986.08     6341.19    129.81 o 
  -1  -6   9     4072.53     4130.48     41.30 o 
   0  -6   9      482.81      418.03     14.02 o 
   1  -6   9     1125.81     1320.20     25.35 o 
   2  -6   9        0.23       66.70     21.12 o 
   3  -6   9      922.49     1617.36     36.04 o 
   4  -6   9     1228.69     1880.89     52.86 o 
   5  -6   9      746.71      695.55     33.69 o 
   6  -6   9      545.24      491.45     32.03 o 
   7  -6   9      608.87      774.29     41.80 o 
   8  -6   9       43.53      140.04     42.39 o 
   9  -6   9       25.93       90.15     39.51 o 
 -11  -5   9       61.38       59.74     43.17 o 
 -10  -5   9        7.50      -49.59     31.20 o 
  -9  -5   9     1398.12     1362.30     62.26 o 
  -8  -5   9     4210.63     4114.91    107.98 o 
  -7  -5   9     5004.99     4803.80    118.87 o 
  -6  -5   9     3081.56     2857.58     80.50 o 
  -5  -5   9       57.87       72.64     21.77 o 
  -4  -5   9     1805.38     1703.30     42.73 o 
  -3  -5   9     6094.86     5810.36     72.18 o 
  -2  -5   9    11022.16    10692.44    122.12 o 
  -1  -5   9    12120.52    11229.68     94.23 o 
   0  -5   9     4763.04     4391.43     45.10 o 
   1  -5   9      837.75     1106.49     29.64 o 
   2  -5   9     4210.90     3851.93     58.17 o 
   3  -5   9     1635.88     1533.09     35.29 o 
   4  -5   9     3784.51     3552.15     67.70 o 
   5  -5   9     3420.31     3129.61     64.30 o 
   6  -5   9      944.87      884.20     37.95 o 
   7  -5   9       48.90      122.27     28.61 o 
   8  -5   9      295.86      312.39     42.09 o 
   9  -5   9      525.28      446.59     59.01 o 
 -10  -4   9       89.54       65.04     31.71 o 
  -9  -4   9     1381.76     1221.84     56.96 o 
  -8  -4   9     2068.36     2010.49     68.87 o 
  -7  -4   9     5731.53     5317.97    124.64 o 
  -6  -4   9     3366.30     3236.10     87.67 o 
  -5  -4   9      411.01      380.15     29.22 o 
  -4  -4   9      428.51      522.51     41.66 o 
  -3  -4   9     8830.57     8586.55    107.24 o 
  -2  -4   9    18582.96    17454.82    203.50 o 
  -1  -4   9     9069.82     8478.44     77.47 o 
   0  -4   9     5263.58     5222.30     54.35 o 
   1  -4   9      622.91     1187.90     56.98 o 
   2  -4   9     1853.18     1981.09     34.14 o 
   3  -4   9     9103.57     8784.72    110.67 o 
   4  -4   9    10340.10     9752.44    144.22 o 
   5  -4   9     4155.51     3924.88     75.09 o 
   6  -4   9     1215.67     1400.70     44.51 o 
   7  -4   9       32.63      233.71     28.75 o 
   8  -4   9      676.73      833.61     64.52 o 
   9  -4   9     1118.01     1117.96     60.39 o 
 -10  -3   9      343.49      337.37     49.70 o 
  -9  -3   9      734.80      679.77     44.85 o 
  -8  -3   9      924.95      913.75     47.34 o 
  -7  -3   9     1814.29     1878.84     62.65 o 
  -6  -3   9     1231.14     1196.62     41.50 o 
  -5  -3   9      292.48      356.13     28.55 o 
  -4  -3   9      839.27      717.38     29.74 o 
  -3  -3   9     1481.30     1473.02     28.29 o 
  -2  -3   9     7752.39     7586.70     89.01 o 
  -1  -3   9     9232.73     9298.47     79.30 o 
   0  -3   9     2458.37     3181.40     94.87 o 
   1  -3   9      415.41      891.08     33.27 o 
   2  -3   9      560.14      564.15     22.97 o 
   3  -3   9     7353.77     6894.24     90.77 o 
   4  -3   9     5710.63     5713.59     94.55 o 
   5  -3   9     2098.32     2440.82     55.80 o 
   6  -3   9     1178.70     1237.61     39.34 o 
   7  -3   9        2.36        5.89     25.55 o 
   8  -3   9      636.29      622.93     49.46 o 
   9  -3   9     1147.33     1221.48     89.65 o 
 -10  -2   9      977.87      886.97    105.71 o 
  -9  -2   9     1141.61     1121.28    107.61 o 
  -8  -2   9      338.44      401.11     86.55 o 
  -7  -2   9       29.69       24.81     24.95 o 
  -6  -2   9      603.84      597.74     37.97 o 
  -5  -2   9     2145.20     1893.10     49.80 o 
  -4  -2   9     2916.81     2831.55     56.28 o 
  -3  -2   9     4333.78     4209.16     56.22 o 
  -2  -2   9      159.50      167.97     16.08 o 
  -1  -2   9      382.67      400.20     15.30 o 
   0  -2   9     1723.39     1820.86     26.19 o 
   1  -2   9     3405.74     3422.32     37.54 o 
   2  -2   9     1649.17     1542.95     27.64 o 
   3  -2   9     1241.83     1131.61     30.26 o 
   4  -2   9      846.27      943.37     29.81 o 
   5  -2   9      672.08      601.56     28.01 o 
   6  -2   9      190.21      258.00     24.22 o 
   7  -2   9      213.25      301.08     26.49 o 
   8  -2   9      168.85      163.52     35.28 o 
   9  -2   9      413.72      426.47     49.75 o 
 -10  -1   9     1723.20     1757.59    128.17 o 
  -9  -1   9     1109.88      941.93     98.90 o 
  -8  -1   9      366.69      259.37     64.02 o 
  -7  -1   9        5.08       14.16     35.76 o 
  -6  -1   9     3811.92     3490.78    111.78 o 
  -5  -1   9     8591.08     8296.29    142.21 o 
  -4  -1   9     8266.37     8101.22    112.10 o 
  -3  -1   9     5280.10     5281.76     67.99 o 
  -2  -1   9      112.84      179.84     18.08 o 
  -1  -1   9     2733.35     2672.24     33.66 o 
   0  -1   9     5765.20     5625.34     51.20 o 
   1  -1   9     7754.58     7327.57     66.08 o 
   2  -1   9     6638.90     6341.12     69.02 o 
   3  -1   9      992.32     1082.92     26.99 o 
   4  -1   9        4.60      229.12     20.75 o 
   5  -1   9      950.73      933.57     29.76 o 
   6  -1   9      818.24      785.81     29.96 o 
   7  -1   9      901.58      969.12     51.29 o 
   8  -1   9      617.24      592.48     44.29 o 
   9  -1   9      318.54      220.57     56.67 o 
 -10   0   9     1233.45     1092.64    113.15 o 
  -9   0   9     1668.66     1620.57    118.35 o 
  -7   0   9      108.66       90.56     25.26 o 
  -6   0   9     3265.74     3165.41    131.52 o 
  -5   0   9     4319.84     4188.15     86.11 o 
  -4   0   9    11076.25    11050.94    154.53 o 
  -3   0   9     5211.94     5197.92     74.00 o 
  -2   0   9     1312.02     1140.66     28.06 o 
  -1   0   9      777.31      806.54     24.16 o 
   0   0   9    10271.51    10152.93     84.14 o 
   1   0   9     8567.70     8563.30     76.62 o 
   2   0   9     3969.31     4020.03     48.80 o 
   3   0   9     2412.48     2292.37     37.98 o 
   4   0   9      362.28      404.99     21.45 o 
   5   0   9     1059.90     1053.28     31.70 o 
   6   0   9     2710.32     2857.79     59.15 o 
   7   0   9     1721.71     1672.89     69.99 o 
   8   0   9     1154.11     1233.36     66.23 o 
   9   0   9      284.00      304.22     50.75 o 
 -10   1   9      130.15       75.04     61.91 o 
  -9   1   9       95.10       -4.91     52.08 o 
  -8   1   9       76.68       89.83     50.15 o 
  -7   1   9      394.64      480.60     36.73 o 
  -6   1   9      493.47      534.16     33.69 o 
  -5   1   9     3889.74     3699.98     73.42 o 
  -4   1   9     3039.02     2935.00     61.00 o 
  -3   1   9     1774.31     1730.02     38.39 o 
  -2   1   9       38.24       26.06     13.65 o 
  -1   1   9      170.16      200.73     16.05 o 
   0   1   9      821.04      845.70     29.25 o 
   1   1   9     8175.18     7790.82     85.38 o 
   2   1   9     2888.10     2674.00     40.67 o 
   3   1   9     1614.34     1540.10     32.32 o 
   4   1   9       52.40      147.68     18.31 o 
   5   1   9      470.35      502.10     26.24 o 
   6   1   9     1098.12     1041.65     41.93 o 
   7   1   9     1670.60     1633.35     57.76 o 
   8   1   9      795.78      889.27     72.31 o 
 -10   2   9       31.23      -57.56     57.21 o 
  -9   2   9       92.15      123.61     61.00 o 
  -8   2   9      796.19      759.08     48.14 o 
  -7   2   9     1168.84     1164.22     56.20 o 
  -6   2   9     2792.01     2666.10     69.26 o 
  -5   2   9      467.83      442.82     29.83 o 
  -4   2   9       55.03       57.92     18.99 o 
  -3   2   9       95.51      107.39     18.18 o 
  -2   2   9      252.86      252.43     19.20 o 
  -1   2   9     2736.56     2718.36     43.91 o 
   0   2   9     4131.76     4183.18     60.87 o 
   1   2   9      304.75      315.35     20.40 o 
   2   2   9      312.77      302.74     17.82 o 
   3   2   9      104.47      115.99     17.69 o 
   4   2   9      204.74      231.37     20.68 o 
   5   2   9      330.27      361.44     25.45 o 
   6   2   9      573.25      636.47     42.46 o 
   7   2   9      656.36      687.12     45.99 o 
   8   2   9      227.33      150.12     44.23 o 
 -10   3   9       95.21      104.80     70.76 o 
  -9   3   9      272.20      234.03     78.83 o 
  -8   3   9     2486.14     2536.21     63.08 o 
  -7   3   9     2375.07     2404.00     55.74 o 
  -6   3   9     3405.07     3378.99     67.51 o 
  -5   3   9     1896.84     1727.29     42.22 o 
  -4   3   9        9.14      -33.29     18.86 o 
  -3   3   9     1643.79     1527.13     46.14 o 
  -2   3   9     5790.34     5635.25     76.95 o 
  -1   3   9     6436.47     6413.41     84.06 o 
   0   3   9     5562.27     5352.25     88.45 o 
   1   3   9      623.88      580.91     27.86 o 
   2   3   9       53.18       75.92     17.87 o 
   3   3   9      254.34      382.24     29.94 o 
   4   3   9     2608.37     2756.90     51.79 o 
   5   3   9     1782.81     1766.58     45.73 o 
   6   3   9      467.21      378.45     38.59 o 
   7   3   9      102.61       14.34     39.89 o 
   8   3   9       20.46       25.91     44.06 o 
  -9   4   9      138.96      159.81     28.00 o 
  -8   4   9      669.28      706.91     61.72 o 
  -7   4   9     3855.88     3909.62     93.14 o 
  -6   4   9     4885.75     4738.19    104.34 o 
  -5   4   9     1745.22     1623.13     43.17 o 
  -4   4   9        8.34      -34.72     17.36 o 
  -3   4   9     1911.30     1842.62     52.73 o 
  -2   4   9     4712.63     4676.43     73.64 o 
  -1   4   9     8808.63     8407.16    104.70 o 
   0   4   9     8567.07     8226.06    123.86 o 
   1   4   9     2250.51     2303.24     54.81 o 
   2   4   9      137.22      156.79     21.06 o 
   3   4   9     3282.37     3176.54     78.51 o 
   4   4   9     2509.62     2318.92     50.87 o 
   5   4   9     1576.83     1583.58     45.63 o 
   6   4   9     1242.23     1205.51     54.31 o 
   7   4   9      214.09      281.44     49.02 o 
 -10   5   9        1.81      -23.84     34.15 o 
  -9   5   9      140.84      146.02     29.81 o 
  -8   5   9      819.19      889.25     51.57 o 
  -7   5   9      825.73      908.92     51.34 o 
  -6   5   9     1502.72     1447.96     52.07 o 
  -5   5   9      290.96      296.87     27.48 o 
  -4   5   9        5.32      -17.96     19.44 o 
  -3   5   9      388.87      464.45     49.29 o 
  -2   5   9     4136.58     3835.42     71.83 o 
  -1   5   9     5659.95     5422.87     89.72 o 
   0   5   9     2705.97     2460.22     64.05 o 
   1   5   9       48.45       11.04     23.17 o 
   2   5   9       14.21        5.09     22.22 o 
   3   5   9      541.81      605.75     37.95 o 
   4   5   9     2754.94     2807.67     63.71 o 
   5   5   9     1821.59     1713.42     62.25 o 
   6   5   9      707.11      650.61     64.56 o 
   7   5   9       77.77       40.18     45.28 o 
  -9   6   9      499.30      565.22     57.80 o 
  -8   6   9      376.91      365.91     41.95 o 
  -7   6   9      175.57      142.33     34.99 o 
  -6   6   9        9.31        4.40     26.82 o 
  -5   6   9      231.52      225.15     26.71 o 
  -4   6   9     1049.24     1016.88     39.99 o 
  -3   6   9     2257.38     2211.10     61.83 o 
  -2   6   9      177.15      169.44     26.02 o 
  -1   6   9      225.83      269.29     32.55 o 
   0   6   9      140.14      154.04     27.11 o 
   1   6   9       39.69       51.25     25.33 o 
   2   6   9      576.40      647.78     49.24 o 
   3   6   9     1221.64     1163.27     63.57 o 
   4   6   9      602.46      626.73     69.32 o 
   5   6   9      226.19      279.30     48.21 o 
   6   6   9       79.88       44.93     46.85 o 
  -9   7   9     1139.52     1135.45     70.45 o 
  -8   7   9      412.05      380.07     57.12 o 
  -7   7   9      218.69      184.86     37.66 o 
  -6   7   9      271.24      306.46     40.20 o 
  -5   7   9     1492.67     1389.45     46.68 o 
  -4   7   9     2424.85     2476.39     59.11 o 
  -3   7   9     1053.10     1071.48     48.70 o 
  -2   7   9     1000.58     1031.32     42.46 o 
  -1   7   9       23.46      -50.50     25.25 o 
   0   7   9      664.34      722.42     39.72 o 
   1   7   9      877.65      823.94     45.72 o 
   2   7   9     1981.78     1940.86     70.41 o 
   3   7   9     1001.94     1061.21     74.30 o 
   4   7   9      214.57      163.30     72.72 o 
   5   7   9        2.95      -36.06     56.88 o 
   6   7   9       11.97      -72.90     57.30 o 
  -8   8   9      425.61      353.61     53.01 o 
  -7   8   9      106.74      124.60     39.29 o 
  -6   8   9        6.26      -30.07     32.36 o 
  -5   8   9     1352.66     1467.00     53.35 o 
  -4   8   9     2094.22     2243.60     68.53 o 
  -3   8   9     1750.04     1753.88     73.83 o 
  -2   8   9     1830.35     1891.05     59.04 o 
  -1   8   9        7.29       -7.28     32.27 o 
   0   8   9      259.39      166.83     37.96 o 
   1   8   9     1518.28     1510.37     56.04 o 
   2   8   9     1497.88     1482.25     81.43 o 
   3   8   9     1859.51     1791.12     91.23 o 
   4   8   9      496.39      417.94     98.41 o 
   5   8   9       27.47     -125.79     77.92 o 
  -8   9   9       96.36       88.02     48.77 o 
  -7   9   9       19.79       31.60     45.64 o 
  -6   9   9       34.10        0.23     30.58 o 
  -5   9   9      614.42      653.02     44.69 o 
  -4   9   9      635.94      661.10     43.51 o 
  -3   9   9     1769.04     1935.09     62.87 o 
  -2   9   9      441.65      509.96     50.26 o 
  -1   9   9       27.92        4.41     32.96 o 
   0   9   9       34.98       33.54     35.17 o 
   1   9   9     1040.75     1058.14     60.60 o 
   2   9   9     1629.27     1708.79     70.28 o 
   3   9   9      702.49      789.27     73.38 o 
   4   9   9      119.59       31.10     84.09 o 
  -7  10   9       67.27       55.89     38.96 o 
  -6  10   9      467.49      445.61     47.49 o 
  -5  10   9      424.25      473.60     47.42 o 
  -4  10   9      239.53      205.98     37.48 o 
  -3  10   9      321.62      279.10     39.51 o 
  -2  10   9       42.49      -12.08     37.51 o 
  -1  10   9      146.11      149.83     41.01 o 
   0  10   9      488.09      550.56     63.73 o 
   1  10   9      253.20      239.94     56.03 o 
   2  10   9      276.15      247.61     46.21 o 
   3  10   9      176.21      161.59     90.34 o 
  -5  11   9      556.90      608.96     53.77 o 
  -4  11   9      261.30      257.13     55.97 o 
  -3  11   9       94.15       30.87     51.59 o 
  -2  11   9      296.07      283.02     60.56 o 
  -1  11   9      824.97      890.55    107.82 o 
   0  11   9      665.56      719.98    100.73 o 
   1  11   9      581.75      740.48     98.83 o 
   2  11   9       21.94      -62.89     72.86 o 
  -4  12   9      202.88      137.16     81.99 o 
  -3  12   9        4.66      -29.09     50.17 o 
  -2  12   9      703.96      836.80    141.83 o 
  -1  12   9      838.08      964.12    113.85 o 
   0  12   9      878.64     1117.77    115.89 o 
  -3 -19  10     1074.98     1233.31    108.17 o 
  -2 -19  10      909.66      961.94     93.36 o 
  -1 -19  10      581.69      549.27     96.59 o 
   0 -19  10       12.34       44.22     78.20 o 
   1 -19  10       81.67        1.12     83.88 o 
   2 -19  10      804.69      956.54    123.75 o 
   3 -19  10      911.67     1176.73    137.58 o 
  -4 -18  10      285.01      332.86     82.34 o 
  -3 -18  10     1031.49     1044.56    102.27 o 
  -2 -18  10     1055.15     1180.10     73.61 o 
  -1 -18  10      366.61      395.75     90.62 o 
   0 -18  10      229.88      233.89     89.36 o 
   1 -18  10      146.87      261.40     94.55 o 
   2 -18  10      920.82     1111.24    128.95 o 
   3 -18  10     1402.39     1569.19    147.34 o 
   4 -18  10     1059.07      989.51     78.46 o 
  -6 -17  10       19.58       94.89    150.22 o 
  -5 -17  10      386.61      453.63    119.33 o 
  -4 -17  10      357.03      430.29     82.06 o 
  -3 -17  10      434.44      447.70     79.32 o 
  -2 -17  10      625.89      639.54     62.60 o 
  -1 -17  10      141.58      148.70     47.33 o 
   0 -17  10       46.39      125.65     82.27 o 
   1 -17  10      410.24      512.98    100.73 o 
   2 -17  10      509.79      608.58    114.21 o 
   3 -17  10      771.65      930.24    132.04 o 
   4 -17  10      335.37      314.41     48.48 o 
   5 -17  10      107.04      155.62     57.42 o 
  -6 -16  10      737.13      882.18    171.94 o 
  -5 -16  10      812.72      945.68    223.22 o 
  -4 -16  10     1280.18     1260.27    107.12 o 
  -3 -16  10     1532.23     1286.45    105.36 o 
  -2 -16  10        3.95      -64.34     42.37 o 
  -1 -16  10      412.71      516.50     58.05 o 
   0 -16  10      947.80     1049.75    111.40 o 
   1 -16  10     1296.28     1235.35    127.54 o 
   2 -16  10      960.42      809.77     56.27 o 
   3 -16  10      275.42      183.52     45.72 o 
   4 -16  10        9.89        2.56     37.34 o 
   5 -16  10       37.89       30.86     41.67 o 
   6 -16  10      323.82      274.16    112.59 o 
  -7 -15  10      103.95      200.06     66.86 o 
  -6 -15  10     1923.63     2019.86    101.88 o 
  -5 -15  10     2539.94     2565.42    178.85 o 
  -4 -15  10     2084.43     2218.02    102.95 o 
  -3 -15  10     1327.12     1464.88    107.12 o 
  -2 -15  10        0.18       65.72     41.40 o 
  -1 -15  10     1463.48     1543.43     76.83 o 
   0 -15  10     2706.34     2627.47     93.62 o 
   1 -15  10     3486.47     3303.01    157.73 o 
   2 -15  10     2747.11     2767.51     69.63 o 
   3 -15  10      296.80      517.87     34.16 o 
   4 -15  10      225.89      388.33     79.62 o 
   5 -15  10      579.85      630.41     64.44 o 
   6 -15  10     1152.73     1032.22     75.29 o 
   7 -15  10     1262.47     1212.09     81.44 o 
  -8 -14  10        0.10      -83.32     57.42 o 
  -7 -14  10      301.32      314.88     49.64 o 
  -6 -14  10     1014.60     1021.20     55.05 o 
  -5 -14  10     1932.10     1889.98     74.45 o 
  -4 -14  10     1837.64     2081.91    159.45 o 
  -3 -14  10      393.20      466.16     72.16 o 
  -2 -14  10        3.27      -25.70     42.19 o 
  -1 -14  10      650.91      696.48     58.30 o 
   0 -14  10     4303.07     4849.86    135.51 o 
   1 -14  10     3804.14     3879.97     99.08 o 
   2 -14  10     2183.10     2312.03     55.46 o 
   3 -14  10      730.95      789.87     37.51 o 
   4 -14  10       89.44       31.68     36.79 o 
   5 -14  10     1015.09     1109.42     74.59 o 
   6 -14  10     1592.63     1760.88     85.57 o 
   7 -14  10     1280.94     1375.06     80.31 o 
  -8 -13  10      254.50      255.79     70.47 o 
  -7 -13  10      596.46      596.65    114.98 o 
  -6 -13  10      379.06      328.04     46.49 o 
  -5 -13  10      197.73      194.25     34.91 o 
  -4 -13  10      291.31      278.01     34.68 o 
  -3 -13  10        1.13       -1.96     37.01 o 
  -2 -13  10      642.71      634.17     57.10 o 
  -1 -13  10      577.63      565.80     53.08 o 
   0 -13  10     1333.92     1192.24     48.20 o 
   1 -13  10     1430.47     1354.01     55.19 o 
   2 -13  10      877.49      788.36     38.06 o 
   3 -13  10       40.48       69.49     25.28 o 
   4 -13  10      100.88       87.76     29.41 o 
   5 -13  10      701.63      639.54     60.82 o 
   6 -13  10      592.25      545.17     59.65 o 
   7 -13  10      497.13      345.87     56.25 o 
   8 -13  10      409.48      288.53     57.11 o 
  -9 -12  10      513.33      434.92     76.58 o 
  -8 -12  10      746.65      730.03    110.98 o 
  -7 -12  10      803.51      898.86     66.44 o 
  -6 -12  10      874.13      938.09     57.43 o 
  -5 -12  10       73.62       83.48     28.30 o 
  -4 -12  10      253.97      267.33     32.58 o 
  -3 -12  10     1608.99     1456.14     70.58 o 
  -2 -12  10     1940.41     1931.19     65.05 o 
  -1 -12  10     2591.78     2778.55    163.41 o 
   0 -12  10      877.72     1470.54     49.93 o 
   1 -12  10      203.19      227.99     23.78 o 
   2 -12  10      164.44      171.29     24.50 o 
   3 -12  10      752.34      745.23     34.40 o 
   4 -12  10     1138.63     1208.25     43.28 o 
   5 -12  10      558.52      621.91     76.09 o 
   6 -12  10       94.15      115.44     46.19 o 
   7 -12  10      146.86      114.51     47.31 o 
   8 -12  10       34.93       58.72     47.71 o 
  -9 -11  10      512.52      572.71     78.90 o 
  -8 -11  10     1500.50     1454.08     96.06 o 
  -7 -11  10     1850.85     1829.44     80.76 o 
  -6 -11  10     1406.74     1280.80     60.03 o 
  -5 -11  10      602.72      622.13     40.89 o 
  -4 -11  10      278.75      334.08     31.02 o 
  -3 -11  10     4463.26     4694.98    101.58 o 
  -2 -11  10     7090.53     7057.32    140.01 o 
  -1 -11  10     4701.49     4736.12    105.15 o 
   0 -11  10     2950.19     2627.41     58.97 o 
   1 -11  10      208.37      238.13     19.61 o 
   2 -11  10     1442.81     1616.45     41.12 o 
   3 -11  10     3087.62     3528.27     62.30 o 
   4 -11  10     5212.45     4966.11     84.98 o 
   5 -11  10     1736.34     1502.12     46.51 o 
   6 -11  10      229.41      150.84     64.26 o 
   7 -11  10       50.38      -15.74     52.47 o 
   8 -11  10      174.66      185.16     50.28 o 
 -10 -10  10       84.67       97.01     56.72 o 
  -9 -10  10      224.45      237.25     49.60 o 
  -8 -10  10     1226.48     1115.09     67.02 o 
  -7 -10  10     2557.35     2639.12     92.86 o 
  -6 -10  10      988.80      883.61     58.57 o 
  -5 -10  10       95.84       97.39     57.35 o 
  -4 -10  10       30.11      -17.24     21.22 o 
  -3 -10  10     2237.19     1972.00     75.30 o 
  -2 -10  10    12133.09    11261.12    169.40 o 
  -1 -10  10     4606.05     4657.94     86.55 o 
   0 -10  10     3025.60     3062.32     52.21 o 
   1 -10  10      295.84      306.94     25.79 o 
   2 -10  10     1266.40     1208.91     34.83 o 
   3 -10  10     5152.31     4798.33     74.37 o 
   4 -10  10     5640.90     5156.96     86.04 o 
   5 -10  10     2230.38     2213.28     53.88 o 
   6 -10  10     1263.58     1381.82     54.68 o 
   7 -10  10        0.09       26.77     42.24 o 
   8 -10  10      462.53      655.80     88.13 o 
 -10  -9  10      386.87      369.92     68.65 o 
  -9  -9  10     1041.23     1070.82     68.34 o 
  -8  -9  10      349.39      251.72     43.26 o 
  -7  -9  10      106.57       90.91     34.57 o 
  -6  -9  10      250.56      167.93     35.05 o 
  -5  -9  10      254.52      176.89     52.93 o 
  -4  -9  10      563.78      631.69     29.63 o 
  -3  -9  10     3385.91     3306.30     68.71 o 
  -2  -9  10     2013.90     1890.79     46.00 o 
  -1  -9  10     1350.78     1251.17     35.32 o 
   0  -9  10      165.18      270.60     19.85 o 
   1  -9  10      335.49      578.62     47.32 o 
   2  -9  10       76.63      145.34     21.46 o 
   3  -9  10     3935.36     3858.17     63.18 o 
   4  -9  10     3103.77     2852.49     58.31 o 
   5  -9  10     1446.96     1247.71     46.50 o 
   6  -9  10      396.07      388.29     37.63 o 
   7  -9  10       10.26       50.40     41.64 o 
   8  -9  10      410.97      390.83     78.69 o 
   9  -9  10      431.43      522.31    136.63 o 
 -10  -8  10      877.93      940.60     81.07 o 
  -9  -8  10     1330.84     1335.00    125.75 o 
  -8  -8  10      758.75      668.96     52.16 o 
  -7  -8  10       31.82       47.75     34.47 o 
  -6  -8  10     1407.69     1335.91     61.83 o 
  -5  -8  10     2151.34     2051.07     72.61 o 
  -4  -8  10     3734.26     3620.36     71.49 o 
  -3  -8  10     3850.46     3671.27     67.37 o 
  -2  -8  10      111.26      130.28     17.57 o 
  -1  -8  10       10.12       78.59     42.52 o 
   0  -8  10     1724.74     2159.14     38.05 o 
   1  -8  10     2454.25     2617.65     46.11 o 
   2  -8  10     2453.78     2350.71     45.43 o 
   3  -8  10     2505.32     2193.20     48.52 o 
   4  -8  10      863.13      884.00     55.44 o 
   5  -8  10       30.61      262.88     69.35 o 
   6  -8  10      181.96      451.94     37.19 o 
   7  -8  10      413.97      389.79     52.04 o 
   8  -8  10      407.03      357.92     71.88 o 
   9  -8  10      235.42      287.06     76.37 o 
 -10  -7  10     1602.52     1762.27     79.30 o 
  -9  -7  10     2059.95     1913.28     78.62 o 
  -8  -7  10      848.19      846.94     55.74 o 
  -7  -7  10        4.43       -9.60     26.10 o 
  -6  -7  10     2547.68     2393.17     78.65 o 
  -5  -7  10     4745.29     4441.67    148.88 o 
  -4  -7  10     6597.98     6295.26    122.44 o 
  -3  -7  10     5270.82     5020.13     73.70 o 
  -2  -7  10     4643.46     4450.92     77.74 o 
  -1  -7  10       86.29      124.90     11.50 o 
   0  -7  10     8701.33     8037.58     82.43 o 
   1  -7  10     6889.54     6341.68    123.72 o 
   2  -7  10     7468.30     7343.05     96.95 o 
   3  -7  10     3928.88     3693.22     59.76 o 
   4  -7  10      231.44      252.36     26.06 o 
   5  -7  10      267.40      274.97     37.90 o 
   6  -7  10     1535.86     1409.38     47.76 o 
   7  -7  10     3069.07     2988.35    100.73 o 
   8  -7  10     1118.93     1133.56     72.62 o 
   9  -7  10      201.77      244.13     46.50 o 
 -10  -6  10      952.33      905.36     61.35 o 
  -9  -6  10     1809.62     1824.22     75.58 o 
  -8  -6  10      145.26      123.67     33.31 o 
  -7  -6  10        5.94       -8.06     23.87 o 
  -6  -6  10      266.01      218.86     31.43 o 
  -5  -6  10     4680.01     4533.72    111.48 o 
  -4  -6  10     9288.50     8697.57    134.62 o 
  -3  -6  10     8363.53     8187.54    106.68 o 
  -2  -6  10     3199.82     3172.71     78.94 o 
  -1  -6  10       27.76       65.45     12.73 o 
   0  -6  10     2536.26     2239.11     29.47 o 
   1  -6  10     9763.36     8970.62    106.97 o 
   2  -6  10    10271.35     9701.63    121.09 o 
   3  -6  10     6324.47     6200.00     85.61 o 
   4  -6  10      524.03      609.92     35.52 o 
   5  -6  10      507.95      555.64     33.00 o 
   6  -6  10     2360.73     2197.10     57.00 o 
   7  -6  10     3166.62     3101.85    137.93 o 
   8  -6  10     1607.04     1716.58    130.14 o 
   9  -6  10      565.23      593.36     55.92 o 
 -11  -5  10      220.45      223.29     49.07 o 
 -10  -5  10      127.53      169.26     56.16 o 
  -9  -5  10       80.71      103.94     56.40 o 
  -8  -5  10       70.05       36.24     28.94 o 
  -7  -5  10      764.43      764.17     77.14 o 
  -6  -5  10     2485.89     2245.96     72.23 o 
  -5  -5  10      993.16      940.26     45.68 o 
  -4  -5  10     1406.29     1411.12     40.66 o 
  -3  -5  10     3419.33     3319.82     49.67 o 
  -2  -5  10      511.79      548.94     18.93 o 
  -1  -5  10      597.58      606.77     26.44 o 
   0  -5  10     1535.58     1514.16     22.62 o 
   1  -5  10     5622.77     5285.87     69.84 o 
   2  -5  10     5271.54     6386.36     85.92 o 
   3  -5  10      619.51      749.45     27.77 o 
   4  -5  10      334.55      331.99     27.46 o 
   5  -5  10       14.11       19.40     21.52 o 
   6  -5  10     2070.33     2127.82     56.03 o 
   7  -5  10     1916.32     1957.08     82.25 o 
   8  -5  10      875.72     1065.77    126.00 o 
   9  -5  10      289.10      292.28     47.10 o 
 -11  -4  10      420.56      459.84     56.65 o 
 -10  -4  10       89.40       27.69     32.25 o 
  -9  -4  10      212.84      184.02     98.20 o 
  -8  -4  10     1248.31     1104.25     78.93 o 
  -7  -4  10     2564.37     2515.96     77.89 o 
  -6  -4  10     4752.11     4612.37    112.82 o 
  -5  -4  10     1291.41     1185.64     45.25 o 
  -4  -4  10       75.91       47.86     18.98 o 
  -3  -4  10       32.09       19.94     13.72 o 
  -2  -4  10     3032.43     2845.53     53.92 o 
  -1  -4  10     6976.47     6633.05     69.58 o 
   0  -4  10     2130.11     2021.77     26.36 o 
   1  -4  10     1663.67     1441.97     26.65 o 
   2  -4  10      292.40      274.87     17.14 o 
   3  -4  10      108.26      203.03     19.94 o 
   4  -4  10      607.96      727.27     34.17 o 
   5  -4  10      960.29     1030.82     39.43 o 
   6  -4  10      647.19      653.03     36.70 o 
   7  -4  10      585.41      608.50     50.48 o 
   8  -4  10      102.82      109.07     38.63 o 
   9  -4  10        0.38       -5.94     39.05 o 
 -10  -3  10       94.70       78.89     33.35 o 
  -9  -3  10       77.42       94.74     29.66 o 
  -8  -3  10     2836.15     2742.55     82.18 o 
  -7  -3  10     5426.98     5202.75    124.79 o 
  -6  -3  10     5020.52     4878.83    122.40 o 
  -5  -3  10     2572.57     2542.50     72.75 o 
  -4  -3  10       25.60       43.76     16.27 o 
  -3  -3  10     2678.09     2552.00     45.16 o 
  -2  -3  10    12056.93    11635.05    131.41 o 
  -1  -3  10     7303.29     7142.93     74.17 o 
   0  -3  10     7243.09     7020.07     64.63 o 
   1  -3  10     4715.22     4465.16     51.66 o 
   2  -3  10      372.09      470.46     18.82 o 
   3  -3  10     1953.54     1807.91     36.73 o 
   4  -3  10     3952.13     3593.87     63.68 o 
   5  -3  10     2399.44     2352.84     52.41 o 
   6  -3  10     1115.04     1016.01     42.20 o 
   7  -3  10      480.51      441.08     39.25 o 
   8  -3  10       11.18      -35.81     31.49 o 
   9  -3  10      430.35      468.54     52.92 o 
 -10  -2  10       17.19      -43.94     57.14 o 
  -9  -2  10      125.83      130.22     30.81 o 
  -8  -2  10      923.51      888.41     49.09 o 
  -7  -2  10     3405.61     3391.76    106.55 o 
  -6  -2  10     5417.00     5437.50    124.89 o 
  -5  -2  10      215.95      238.08     23.76 o 
  -4  -2  10      171.32      157.48     20.31 o 
  -3  -2  10      825.01      912.55     30.89 o 
  -2  -2  10     8149.53     8327.08     99.30 o 
  -1  -2  10     9164.11     9042.13     95.14 o 
   0  -2  10    10332.38    10238.60     91.94 o 
   1  -2  10     1366.83     1357.88     34.81 o 
   2  -2  10       91.97      158.88     17.33 o 
   3  -2  10     1336.85     1661.40     35.65 o 
   4  -2  10     4640.34     4665.16     65.94 o 
   5  -2  10     4753.06     4487.22     70.35 o 
   6  -2  10     2593.66     2517.17     57.16 o 
   7  -2  10      203.72      304.85     38.68 o 
   8  -2  10      170.44      193.79     37.37 o 
   9  -2  10      441.68      459.95     53.33 o 
 -10  -1  10       90.66       -0.21     59.88 o 
  -9  -1  10      513.33      605.40     61.28 o 
  -8  -1  10      528.92      465.96     38.72 o 
  -7  -1  10      418.95      548.50     42.64 o 
  -6  -1  10      644.85      665.92     43.38 o 
  -5  -1  10       82.80      106.77     26.95 o 
  -4  -1  10      395.42      432.42     36.28 o 
  -3  -1  10     1928.21     1910.30     36.43 o 
  -2  -1  10      931.96      850.93     25.70 o 
  -1  -1  10     2015.99     1958.67     32.92 o 
   0  -1  10     2690.14     2666.33     39.13 o 
   1  -1  10     1330.49     1621.48     36.97 o 
   2  -1  10        8.06       62.16     13.87 o 
   3  -1  10     2015.01     1921.24     38.43 o 
   4  -1  10     3428.71     3130.14     48.05 o 
   5  -1  10     1227.32     1187.86     33.71 o 
   6  -1  10      622.08      677.99     32.35 o 
   7  -1  10      463.23      615.98     43.68 o 
   8  -1  10       30.43       42.44     35.03 o 
 -10   0  10      699.13      664.04     99.11 o 
  -9   0  10     1225.02     1224.33     57.88 o 
  -8   0  10     1408.61     1472.44    117.33 o 
  -7   0  10      472.50      438.27     97.46 o 
  -6   0  10      536.36      564.54     35.69 o 
  -5   0  10      946.98      870.85     39.92 o 
  -4   0  10     1557.19     1423.35     41.98 o 
  -3   0  10     3756.48     3692.55     55.23 o 
  -2   0  10     1425.53     1361.57     31.83 o 
  -1   0  10      218.66      218.50     16.64 o 
   0   0  10        3.89        3.35     14.93 o 
   1   0  10      648.95      692.26     25.41 o 
   2   0  10     3004.56     3108.44     45.11 o 
   3   0  10      717.99      796.81     26.08 o 
   4   0  10      606.18      594.90     25.27 o 
   5   0  10      534.33      560.98     27.75 o 
   6   0  10      129.66       85.13     25.99 o 
   7   0  10       66.60       26.17     31.88 o 
   8   0  10      206.71      195.21     44.51 o 
 -10   1  10     1730.20     1701.29    134.63 o 
  -9   1  10     1828.80     2013.52     86.62 o 
  -8   1  10     2022.21     1982.47    113.43 o 
  -7   1  10     1411.43     1236.63     56.05 o 
  -6   1  10       56.90       38.30     23.08 o 
  -5   1  10     2611.21     2525.55     66.54 o 
  -4   1  10     5923.75     5886.58    101.26 o 
  -3   1  10     8330.66     8244.40    118.35 o 
  -2   1  10     5201.02     5014.40     69.82 o 
  -1   1  10       13.14       18.94     14.63 o 
   0   1  10      661.35      819.77     33.90 o 
   1   1  10     3208.87     3489.60     57.89 o 
   2   1  10     3589.56     3590.55     47.76 o 
   3   1  10     4609.77     4356.73     58.81 o 
   4   1  10     1829.16     1706.90     45.01 o 
   5   1  10        5.84      118.88     21.62 o 
   6   1  10      130.08      141.56     32.34 o 
   7   1  10      750.14      842.26     49.21 o 
   8   1  10      356.81      355.31     53.51 o 
  -9   2  10     1908.34     1989.26     74.32 o 
  -8   2  10     2551.64     2558.95    111.96 o 
  -7   2  10      510.35      579.29     39.83 o 
  -6   2  10        2.45      -27.64     22.31 o 
  -5   2  10     1579.41     1445.56     51.51 o 
  -4   2  10     7702.07     7539.26    123.97 o 
  -3   2  10     7078.40     6886.01    114.69 o 
  -2   2  10     3466.87     3421.50     58.75 o 
  -1   2  10     1211.52     1199.61     35.99 o 
   0   2  10       98.56       87.91     21.41 o 
   1   2  10     3870.88     3689.59     61.26 o 
   2   2  10     6794.49     6616.33     94.55 o 
   3   2  10     5176.85     5166.57     72.00 o 
   4   2  10     1350.92     1435.80     35.84 o 
   5   2  10      156.98      179.62     26.92 o 
   6   2  10      204.50      172.49     42.47 o 
   7   2  10      610.42      511.62     44.54 o 
   8   2  10     1616.32     1671.48     96.61 o 
 -10   3  10      252.76      182.86     43.24 o 
  -9   3  10      514.71      658.40     95.78 o 
  -8   3  10      388.19      391.25     43.61 o 
  -7   3  10       67.04       41.80     27.71 o 
  -6   3  10      359.05      386.20     36.60 o 
  -5   3  10     1182.48     1145.52     43.86 o 
  -4   3  10     1595.68     1583.99     49.53 o 
  -3   3  10     3511.95     3327.94     71.67 o 
  -2   3  10     1453.05     1420.52     42.78 o 
  -1   3  10        0.65       -0.82     16.60 o 
   0   3  10      514.87      571.95     33.01 o 
   1   3  10     1338.18     1262.29     42.23 o 
   2   3  10     2143.63     2032.19     45.99 o 
   3   3  10     2242.06     2172.89     49.48 o 
   4   3  10     1314.05     1190.81     39.71 o 
   5   3  10       27.50       17.42     35.90 o 
   6   3  10      308.09      298.83     39.37 o 
   7   3  10      950.88      855.95     60.73 o 
 -10   4  10      256.63      201.18     47.66 o 
  -9   4  10       40.84       -2.30     33.71 o 
  -8   4  10      576.08      660.75     46.87 o 
  -7   4  10      655.35      626.03     44.49 o 
  -6   4  10     1416.06     1385.82     56.26 o 
  -5   4  10     3304.96     3337.14    117.23 o 
  -4   4  10      514.71      529.33     36.34 o 
  -3   4  10       12.41       -0.49     22.45 o 
  -2   4  10      235.57      198.33     25.35 o 
  -1   4  10      892.17      862.40     43.23 o 
   0   4  10      984.15     1019.21     41.18 o 
   1   4  10     1048.15     1080.06     41.31 o 
   2   4  10      741.01      838.07     41.49 o 
   3   4  10      177.45      230.88     35.08 o 
   4   4  10       66.02      104.12     33.16 o 
   5   4  10      357.42      366.23     41.02 o 
   6   4  10       97.23       45.97     31.78 o 
   7   4  10      593.89      584.78     57.88 o 
  -9   5  10       90.24       83.70     39.47 o 
  -8   5  10      663.04      664.89     65.37 o 
  -7   5  10     1890.77     2045.46     70.37 o 
  -6   5  10     3064.47     3270.17     87.57 o 
  -5   5  10     1816.81     1844.26     58.37 o 
  -4   5  10      955.15      977.19     59.36 o 
  -3   5  10        9.50      -26.24     22.85 o 
  -2   5  10     1314.31     1242.30     43.15 o 
  -1   5  10     2981.30     2937.99     93.91 o 
   0   5  10     3441.32     3511.77     76.40 o 
   1   5  10     1492.75     1444.52     47.70 o 
   2   5  10      122.87       73.92     26.83 o 
   3   5  10       30.67       18.78     63.91 o 
   4   5  10      591.45      564.87     53.99 o 
   5   5  10      769.02      865.76     61.96 o 
   6   5  10      785.81      763.33     81.73 o 
  -9   6  10       13.56        5.33     38.72 o 
  -8   6  10       93.22      110.54     38.18 o 
  -7   6  10      869.13      969.67     46.46 o 
  -6   6  10     2038.06     2167.49     60.84 o 
  -5   6  10     2068.85     2111.22     71.02 o 
  -4   6  10      813.25      909.01     47.54 o 
  -3   6  10       66.66        4.88     23.15 o 
  -2   6  10     1392.32     1418.02     47.28 o 
  -1   6  10     2840.86     2864.83    115.86 o 
   0   6  10     1974.88     1904.53     54.85 o 
   1   6  10     2580.83     2612.06     69.21 o 
   2   6  10      654.30      709.35     43.06 o 
   3   6  10       97.06       96.39     51.02 o 
   4   6  10      840.87      818.48    111.85 o 
   5   6  10      827.98      710.43    110.49 o 
   6   6  10      639.53      548.29     78.74 o 
  -8   7  10       98.40       72.80     42.93 o 
  -7   7  10      286.50      302.82     35.88 o 
  -6   7  10      675.15      700.83     42.69 o 
  -5   7  10      555.28      673.25     50.27 o 
  -4   7  10       42.94      -26.65     30.36 o 
  -3   7  10       71.18       57.36     29.33 o 
  -2   7  10      446.87      365.15     36.96 o 
  -1   7  10     1185.21     1169.71     59.40 o 
   0   7  10     1746.75     1841.34     60.15 o 
   1   7  10      748.69      784.22     48.17 o 
   2   7  10       38.24      -24.89     33.95 o 
   3   7  10       22.89       32.99     68.02 o 
   4   7  10      200.24      177.81     57.27 o 
   5   7  10      428.23      338.05    102.48 o 
  -8   8  10      740.82      814.83     67.41 o 
  -7   8  10      383.53      400.03     44.41 o 
  -6   8  10       29.35        2.70     30.22 o 
  -5   8  10       36.51       41.86     36.03 o 
  -4   8  10      204.06      210.96     40.15 o 
  -3   8  10      878.22      838.52     54.35 o 
  -2   8  10     1763.60     1879.56     73.08 o 
  -1   8  10      325.28      301.08     44.20 o 
   0   8  10       18.28       30.01     34.64 o 
   1   8  10        0.42        3.81     37.39 o 
   2   8  10       10.24      -28.49     35.45 o 
   3   8  10      148.73      147.85     56.91 o 
   4   8  10      455.66      311.45    101.29 o 
  -7   9  10      487.96      509.47    116.42 o 
  -6   9  10      154.26      118.45     49.31 o 
  -5   9  10      229.74      309.54    109.33 o 
  -4   9  10     1418.65     1606.21     69.51 o 
  -3   9  10     1519.96     1690.40     63.12 o 
  -2   9  10     1229.78     1262.43     65.39 o 
  -1   9  10      425.05      369.91     47.33 o 
   0   9  10        3.34      -21.50     35.96 o 
   1   9  10       94.16       90.41     49.38 o 
   2   9  10      777.95      842.79     77.11 o 
   3   9  10     1049.58      905.64    119.05 o 
  -6  10  10      121.67      125.21     53.60 o 
  -5  10  10       76.97       18.50     49.43 o 
  -4  10  10      460.75      414.91     60.91 o 
  -3  10  10     1199.28     1290.60     83.78 o 
  -2  10  10     1648.60     1677.77    116.21 o 
  -1  10  10      495.25      561.01     65.68 o 
   0  10  10        2.37        3.44     72.79 o 
   1  10  10      317.84      301.83     81.07 o 
   2  10  10      602.64      719.07    101.50 o 
  -4  11  10      152.61      129.44     83.46 o 
  -3  11  10      784.83      810.34    105.26 o 
  -2  11  10      550.24      685.49     72.28 o 
  -1  11  10       51.90       68.93     75.88 o 
   0  11  10        4.38      -27.45     73.77 o 
  -3 -19  11       74.24       20.71     66.47 o 
  -2 -19  11      223.41      190.44     67.88 o 
  -1 -19  11      282.63      292.85     86.06 o 
   0 -19  11      268.48      324.09     89.57 o 
   1 -19  11      390.11      640.87    108.17 o 
   2 -19  11      184.83      349.64    104.59 o 
   3 -19  11       32.64      -45.42     99.75 o 
  -4 -18  11       61.69       19.65     66.75 o 
  -3 -18  11      455.88      540.64     87.25 o 
  -2 -18  11     1162.15     1257.75     75.27 o 
  -1 -18  11     1417.70     1605.55    123.89 o 
   0 -18  11      477.50      338.41     89.15 o 
   1 -18  11      118.85      -26.95     82.97 o 
   2 -18  11       22.27       15.16     95.60 o 
   3 -18  11      195.57      273.13    108.45 o 
   4 -18  11      598.48      478.02     99.11 o 
  -6 -17  11      665.07     1002.56    243.43 o 
  -5 -17  11      231.62      239.64     78.48 o 
  -4 -17  11       35.72       52.15     66.47 o 
  -3 -17  11     1236.96     1259.63    105.78 o 
  -2 -17  11     2263.52     2409.71    178.92 o 
  -1 -17  11     1555.13     1657.88     80.51 o 
   0 -17  11     1665.10     1981.30    136.74 o 
   1 -17  11      275.94      436.33    100.94 o 
   2 -17  11      322.53      273.69    103.12 o 
   3 -17  11      731.35      726.85    111.57 o 
   4 -17  11     1734.27     1824.02    134.56 o 
   5 -17  11     1656.25     1498.88     86.99 o 
  -6 -16  11      168.97      288.37    105.08 o 
  -5 -16  11       55.46       74.83     86.41 o 
  -4 -16  11       45.66      -26.95     59.81 o 
  -3 -16  11      758.19      876.51     93.01 o 
  -2 -16  11     2183.25     2618.72    114.28 o 
  -1 -16  11     1038.63     1200.37     73.04 o 
   0 -16  11      825.21      909.08    109.29 o 
   1 -16  11      302.79      355.32     98.83 o 
   2 -16  11      229.35      428.09     48.95 o 
   3 -16  11     1344.57     1496.82     86.65 o 
   4 -16  11     1725.61     1874.37     90.91 o 
   5 -16  11     1450.50     1385.52     84.04 o 
   6 -16  11      583.01      487.81     65.07 o 
  -7 -15  11        9.09      -35.24     58.19 o 
  -6 -15  11       40.55       88.14    121.51 o 
  -5 -15  11      399.55      506.69    112.80 o 
  -4 -15  11      392.10      363.96     75.74 o 
  -3 -15  11      611.66      493.96     78.97 o 
  -2 -15  11      596.46      571.66     58.16 o 
  -1 -15  11      156.70      117.18     61.21 o 
   0 -15  11       46.29       22.46     58.37 o 
   1 -15  11      403.28      275.61     58.36 o 
   2 -15  11      297.89      294.65     43.88 o 
   3 -15  11      650.13      539.65     53.57 o 
   4 -15  11      689.20      658.99     64.66 o 
   5 -15  11      302.84      188.75     55.05 o 
   6 -15  11      122.94       73.04     52.84 o 
  -8 -14  11      369.26      343.39     76.58 o 
  -7 -14  11       16.77       27.96     44.85 o 
  -6 -14  11      425.65      423.30     43.27 o 
  -5 -14  11     1148.17     1314.18    111.86 o 
  -4 -14  11     1476.07     1599.88     83.40 o 
  -3 -14  11     2348.47     2432.65    130.98 o 
  -2 -14  11      358.96      366.18     52.89 o 
  -1 -14  11       64.76       51.59     41.38 o 
   0 -14  11      915.40      844.52     60.27 o 
   1 -14  11     2045.43     1974.06     67.07 o 
   2 -14  11     1568.35     1543.61     54.08 o 
   3 -14  11      427.97      368.93     35.45 o 
   4 -14  11      190.63      139.15     48.70 o 
   5 -14  11        2.43       -8.58     86.02 o 
   6 -14  11      176.08       74.99     51.52 o 
   7 -14  11      419.07      441.94     62.13 o 
  -8 -13  11      234.88      186.51     68.16 o 
  -7 -13  11      127.38       97.87     46.89 o 
  -6 -13  11      602.30      597.11     58.59 o 
  -5 -13  11     1945.31     1789.37     69.66 o 
  -4 -13  11     3581.67     3695.43    143.48 o 
  -3 -13  11     4443.92     4455.38    130.68 o 
  -2 -13  11      456.27      500.63     64.65 o 
  -1 -13  11       28.48       70.07     59.07 o 
   0 -13  11     1514.96     1911.75     64.24 o 
   1 -13  11     2966.48     2878.86    122.16 o 
   2 -13  11     3456.75     3164.24     84.20 o 
   3 -13  11     2792.13     2763.62     58.04 o 
   4 -13  11      143.68      227.10     31.64 o 
   5 -13  11      216.26      310.26     84.90 o 
   6 -13  11      553.33      745.47     65.86 o 
   7 -13  11     1027.93      977.04     76.44 o 
  -9 -12  11      289.26      273.27     70.83 o 
  -8 -12  11      301.15      279.75     51.95 o 
  -7 -12  11      114.26       17.95     40.48 o 
  -6 -12  11      374.88      337.43     64.75 o 
  -5 -12  11     1566.84     1585.52     55.69 o 
  -4 -12  11     4187.74     4449.31     92.00 o 
  -3 -12  11      636.57      706.35     88.09 o 
  -2 -12  11     1174.26     1198.80     57.69 o 
  -1 -12  11      188.55      134.60     40.85 o 
   0 -12  11     1402.13     1339.04     44.84 o 
   1 -12  11     5189.00     5021.11     90.54 o 
   2 -12  11     2430.39     2378.79     51.10 o 
   3 -12  11     1069.47      962.08     37.25 o 
   4 -12  11     1236.65     1243.74     50.35 o 
   5 -12  11       37.51       43.63     44.04 o 
   6 -12  11      972.41      904.40    197.88 o 
   7 -12  11     1414.01     1440.74     79.57 o 
   8 -12  11     1176.85     1220.28     80.89 o 
  -9 -11  11       40.74      -11.09     53.49 o 
  -8 -11  11      155.64      199.85     47.65 o 
  -7 -11  11     1046.10     1010.92     66.64 o 
  -6 -11  11      798.89      732.23     57.07 o 
  -5 -11  11      841.54      872.02     47.45 o 
  -4 -11  11      779.49      742.84     40.18 o 
  -3 -11  11      519.07      583.79     38.91 o 
  -2 -11  11      640.50      673.58     42.82 o 
  -1 -11  11      704.83      721.26     44.19 o 
   0 -11  11      733.72      735.42     36.53 o 
   1 -11  11     1524.77     1376.97     39.20 o 
   2 -11  11      759.83      735.96     32.69 o 
   3 -11  11      648.79      656.07     32.51 o 
   4 -11  11       10.97        5.97     24.42 o 
   5 -11  11      202.28      322.47     38.45 o 
   6 -11  11      725.74      718.23    110.03 o 
   7 -11  11      616.52      549.09     61.05 o 
   8 -11  11      422.98      447.01     57.93 o 
  -9 -10  11       38.44       56.09     51.94 o 
  -8 -10  11     1138.97     1073.34     68.35 o 
  -7 -10  11     1860.41     1643.49    123.02 o 
  -6 -10  11     2492.33     2283.48     94.17 o 
  -5 -10  11     2734.11     2651.84     87.92 o 
  -4 -10  11       70.82       76.82     25.43 o 
  -3 -10  11      943.35     1226.77     83.57 o 
  -2 -10  11     2614.63     2475.26     58.28 o 
  -1 -10  11     4635.23     4424.18     84.24 o 
   0 -10  11     3381.36     3315.00     68.01 o 
   1 -10  11     1632.73     2025.17     42.36 o 
   2 -10  11      137.60      198.01     27.46 o 
   3 -10  11      428.69      532.82     29.40 o 
   4 -10  11     1611.84     1510.36     45.02 o 
   5 -10  11     1139.99     1043.50     41.20 o 
   6 -10  11      512.56      516.73     56.16 o 
   7 -10  11      427.39      537.21     58.97 o 
   8 -10  11       28.73       73.62     48.87 o 
 -10  -9  11      225.80      227.15     61.21 o 
  -9  -9  11        3.21       -8.00     39.26 o 
  -8  -9  11     1206.19     1165.55     65.90 o 
  -7  -9  11     2563.57     2440.37     86.45 o 
  -6  -9  11     4128.56     3863.34    112.06 o 
  -5  -9  11     3202.89     2903.59     90.03 o 
  -4  -9  11      431.39      416.87     32.45 o 
  -3  -9  11      580.78      641.70     30.08 o 
  -2  -9  11     5434.16     4874.98    163.62 o 
  -1  -9  11    10140.63     9879.98    199.16 o 
   0  -9  11    10586.04    10388.81    129.26 o 
   1  -9  11     3169.49     2906.62     51.10 o 
   2  -9  11       30.87        5.27     19.72 o 
   3  -9  11     1145.75     1063.85     40.14 o 
   4  -9  11     2435.21     2335.05     58.48 o 
   5  -9  11     3942.58     3832.00     79.35 o 
   6  -9  11     2332.55     2133.06     87.17 o 
   7  -9  11      266.36      260.64     49.97 o 
   8  -9  11       59.45       -7.78     43.77 o 
 -10  -8  11       46.58       42.40     48.50 o 
  -9  -8  11       47.37       31.47     44.29 o 
  -8  -8  11      515.17      514.35     55.42 o 
  -7  -8  11     1376.38     1258.82    116.94 o 
  -6  -8  11     3116.95     2806.64     89.21 o 
  -5  -8  11     2108.85     2096.16    107.82 o 
  -4  -8  11      409.84      384.90     29.93 o 
  -3  -8  11      208.21      241.50     21.80 o 
  -2  -8  11     7074.21     6799.15    104.65 o 
  -1  -8  11     7456.21     7152.86    102.83 o 
   0  -8  11     5336.42     5190.93     80.32 o 
   1  -8  11     4118.02     4039.66     67.57 o 
   2  -8  11      317.15      335.40     25.85 o 
   3  -8  11      967.79      938.31     35.51 o 
   4  -8  11     3852.56     3430.39     71.27 o 
   5  -8  11     3032.61     2940.79     66.90 o 
   6  -8  11     1996.99     2120.49     68.10 o 
   7  -8  11      953.33     1009.82     68.64 o 
   8  -8  11        7.71       56.52     46.02 o 
 -10  -7  11       28.16       -5.48     45.56 o 
  -9  -7  11      505.27      636.14    114.87 o 
  -8  -7  11     1225.04     1207.28     63.15 o 
  -7  -7  11      373.77      349.58     40.27 o 
  -6  -7  11      811.56      879.98     57.70 o 
  -5  -7  11        4.69      -30.17     48.50 o 
  -4  -7  11      445.12      381.78     34.05 o 
  -3  -7  11     1278.28     1261.82     34.47 o 
  -2  -7  11     1672.19     1724.66     68.40 o 
  -1  -7  11     3324.56     3409.83     55.68 o 
   0  -7  11     2748.04     2575.16     58.09 o 
   1  -7  11      108.97      108.72     17.25 o 
   2  -7  11       97.83      152.49     31.30 o 
   3  -7  11       88.74      186.83     23.34 o 
   4  -7  11     1739.76     2070.11     53.66 o 
   5  -7  11     1757.37     1860.46     53.59 o 
   6  -7  11     1188.15     1024.40     73.88 o 
   7  -7  11      208.10      144.99     47.12 o 
   8  -7  11       24.16       47.29     44.65 o 
 -10  -6  11      577.16      568.71     64.30 o 
  -9  -6  11     2288.14     2241.54     83.41 o 
  -8  -6  11     1855.53     1641.53     68.87 o 
  -7  -6  11      758.55      743.80     62.40 o 
  -6  -6  11       75.61       47.52     29.83 o 
  -5  -6  11      710.78      673.29     44.46 o 
  -4  -6  11     4026.95     3846.45     82.71 o 
  -3  -6  11     9174.23     8914.19    116.37 o 
  -2  -6  11     1483.63     1376.98     32.82 o 
  -1  -6  11      593.82      597.73     21.22 o 
   0  -6  11       31.73       58.81     13.29 o 
   1  -6  11     1455.68     1510.84     43.49 o 
   2  -6  11     3627.68     3679.45     64.64 o 
   3  -6  11     2513.21     2350.37     51.71 o 
   4  -6  11     1021.13      862.49     43.70 o 
   5  -6  11      429.13      425.62     32.98 o 
   6  -6  11       15.05       72.02     30.15 o 
   7  -6  11      226.44      381.59     52.41 o 
   8  -6  11      179.05      201.79     51.05 o 
 -10  -5  11     1121.95     1149.00     93.53 o 
  -9  -5  11     2162.06     2057.54    124.14 o 
  -8  -5  11     2551.40     2346.23    143.27 o 
  -7  -5  11     1330.57     1344.92     59.11 o 
  -6  -5  11        2.02       -7.57     23.51 o 
  -5  -5  11     2754.06     2594.39     65.62 o 
  -4  -5  11     7638.91     7437.16    170.39 o 
  -3  -5  11     5110.29     4910.35     67.07 o 
  -2  -5  11     9381.96     9084.31    109.05 o 
  -1  -5  11     1667.23     1634.84     34.83 o 
   0  -5  11      443.84      506.07     20.43 o 
   1  -5  11     5705.16     5262.89     63.58 o 
   2  -5  11     9956.11     9342.16    115.96 o 
   3  -5  11     5539.35     5357.23     85.00 o 
   4  -5  11     1978.88     1809.44     55.89 o 
   5  -5  11      144.63      159.52     27.31 o 
   6  -5  11       63.31       45.04     29.16 o 
   7  -5  11     1207.44     1186.02     59.68 o 
   8  -5  11     1296.64     1274.51     64.02 o 
 -10  -4  11      508.07      483.61     46.95 o 
  -9  -4  11     1127.99     1102.39     59.84 o 
  -8  -4  11     1044.93      971.85     53.27 o 
  -7  -4  11      196.45      191.21     31.98 o 
  -6  -4  11        3.45       19.82     23.98 o 
  -5  -4  11      965.60      874.02     39.42 o 
  -4  -4  11     3944.93     3655.69     94.47 o 
  -3  -4  11     7309.62     7212.01     97.09 o 
  -2  -4  11     5244.13     5088.70    105.26 o 
  -1  -4  11     1145.75     1180.90     54.01 o 
   0  -4  11      315.67      663.58     80.86 o 
   1  -4  11     4462.53     4267.59     58.61 o 
   2  -4  11     6228.42     6073.24     76.41 o 
   3  -4  11     5714.03     5255.26     76.42 o 
   4  -4  11     2248.90     2199.28     46.66 o 
   5  -4  11      439.68      572.08     35.26 o 
   6  -4  11      642.60      778.60     58.46 o 
   7  -4  11     1363.82     1371.69     60.64 o 
   8  -4  11     1076.18     1173.84     64.33 o 
 -11  -3  11      656.06      744.13     62.19 o 
 -10  -3  11      232.24      215.81     39.28 o 
  -9  -3  11       10.94      -16.59     37.17 o 
  -8  -3  11        1.70        1.02     47.03 o 
  -7  -3  11       81.03       56.03     27.15 o 
  -6  -3  11      279.20      238.09     28.36 o 
  -5  -3  11     3066.73     2978.79     83.87 o 
  -4  -3  11     1034.46      968.88     60.16 o 
  -3  -3  11     1117.02     1091.91     31.11 o 
  -2  -3  11       19.44       28.79     13.58 o 
  -1  -3  11       88.02      133.46     15.05 o 
   0  -3  11       30.35       24.75     13.77 o 
   1  -3  11     2574.83     2405.12     41.18 o 
   2  -3  11     5401.73     4979.41     66.41 o 
   3  -3  11      466.61      620.29     34.93 o 
   4  -3  11       17.39      141.15     20.50 o 
   5  -3  11       10.41       71.85     22.35 o 
   6  -3  11      116.35      101.03     26.27 o 
   7  -3  11      560.12      540.18     37.99 o 
   8  -3  11      707.50      858.73     60.28 o 
 -10  -2  11      368.60      433.74     43.60 o 
  -9  -2  11       64.89       36.10     29.96 o 
  -8  -2  11      519.14      602.67     89.43 o 
  -7  -2  11     1116.70     1110.03     53.86 o 
  -6  -2  11     5307.01     5362.38    127.81 o 
  -5  -2  11     3186.77     3147.54     74.46 o 
  -4  -2  11      660.21      683.64     36.82 o 
  -3  -2  11       10.07        4.35     14.85 o 
  -2  -2  11      200.25      195.61     17.31 o 
  -1  -2  11     3143.22     3012.66     54.11 o 
   0  -2  11     6392.00     6263.78    115.23 o 
   1  -2  11     1814.21     1717.53     38.11 o 
   2  -2  11      198.80      161.92     17.87 o 
   3  -2  11      153.92      131.46     19.57 o 
   4  -2  11       24.51       45.03     18.96 o 
   5  -2  11     1029.93     1023.95     35.88 o 
   6  -2  11      756.89      737.77     39.79 o 
   7  -2  11      247.17      228.66     36.61 o 
   8  -2  11      224.63      210.39     45.93 o 
 -10  -1  11      653.92      740.69     51.99 o 
  -9  -1  11      183.97      161.37     34.58 o 
  -8  -1  11      446.61      558.58     43.37 o 
  -7  -1  11     2124.99     1961.21    101.61 o 
  -6  -1  11     3280.84     3195.98     90.78 o 
  -5  -1  11     8106.58     7806.09    141.95 o 
  -4  -1  11     5305.39     5290.84    105.60 o 
  -3  -1  11       11.03       16.73     15.01 o 
  -2  -1  11     3843.15     3737.08     56.44 o 
  -1  -1  11     4037.44     3896.23     64.35 o 
   0  -1  11     3963.09     4013.66     71.28 o 
   1  -1  11     9881.11     9533.52    120.53 o 
   2  -1  11      853.78      999.19     27.36 o 
   3  -1  11        0.89      100.41     17.88 o 
   4  -1  11     1289.97     1284.21     32.96 o 
   5  -1  11     3156.55     3022.92     56.27 o 
   6  -1  11     1068.87     1136.39     44.88 o 
   7  -1  11      763.08      812.43     68.59 o 
   8  -1  11      141.66      149.80     43.87 o 
 -10   0  11      359.27      451.77     50.82 o 
  -9   0  11       12.51      -37.18     28.03 o 
  -8   0  11       39.03       48.07     31.38 o 
  -7   0  11     1199.20     1239.32     59.59 o 
  -6   0  11     3897.42     3780.69     87.21 o 
  -5   0  11     4378.83     4329.61     94.85 o 
  -4   0  11     2412.41     2304.05     64.41 o 
  -3   0  11      157.39      143.24     19.67 o 
  -2   0  11      649.64      679.54     27.66 o 
  -1   0  11     3058.26     3038.51     56.10 o 
   0   0  11     9475.10     9297.12    134.18 o 
   1   0  11     7589.98     7619.26    101.63 o 
   2   0  11     1988.77     2081.51     44.07 o 
   3   0  11       22.37       -3.79     16.77 o 
   4   0  11     1036.09     1009.48     31.32 o 
   5   0  11     2033.36     2047.48     44.88 o 
   6   0  11     2410.98     2546.06     88.04 o 
   7   0  11     1222.03     1267.08     56.17 o 
   8   0  11      134.39       97.17     58.16 o 
 -10   1  11        2.37       18.25     38.33 o 
  -9   1  11      143.72      154.29     41.55 o 
  -8   1  11     1067.65     1125.19     76.27 o 
  -7   1  11      467.19      567.20     45.43 o 
  -6   1  11      451.47      410.78     34.63 o 
  -5   1  11      854.19      864.02     44.79 o 
  -4   1  11       81.53       46.26     24.93 o 
  -3   1  11      135.44      181.08     21.75 o 
  -2   1  11     1644.14     1501.03     38.35 o 
  -1   1  11     2575.51     2392.92     50.12 o 
   0   1  11     3100.07     2963.66     61.51 o 
   1   1  11     1438.26     1389.06     43.26 o 
   2   1  11      544.60      555.01     28.45 o 
   3   1  11       55.21       40.61     22.35 o 
   4   1  11     1334.87     1353.37     35.46 o 
   5   1  11     2047.30     1869.02     46.53 o 
   6   1  11      829.29      882.13     49.07 o 
   7   1  11      238.12      251.92     47.23 o 
 -10   2  11      429.32      621.08     58.61 o 
  -9   2  11     1260.58     1251.92     65.66 o 
  -8   2  11     1367.86     1350.42     65.47 o 
  -7   2  11     1051.17     1115.04     99.86 o 
  -6   2  11      169.60      162.15     30.72 o 
  -5   2  11       56.79       76.22     27.21 o 
  -4   2  11      901.47      932.92     42.08 o 
  -3   2  11     4625.09     4400.04     76.78 o 
  -2   2  11     3054.54     3077.31     61.18 o 
  -1   2  11      986.98     1056.77     40.21 o 
   0   2  11      756.69      802.07     37.34 o 
   1   2  11       59.82       56.59     22.50 o 
   2   2  11      993.61      966.23     39.48 o 
   3   2  11     1962.93     2049.64     53.20 o 
   4   2  11      847.36      878.39     42.58 o 
   5   2  11      419.72      425.97     36.43 o 
   6   2  11      180.26      193.67     36.94 o 
   7   2  11        3.76      -31.98     40.77 o 
 -10   3  11      417.53      510.80     56.93 o 
  -9   3  11     1277.51     1440.03     69.57 o 
  -8   3  11     2181.66     2165.19     87.43 o 
  -7   3  11     1495.82     1439.32     58.81 o 
  -6   3  11      220.32      184.88     32.51 o 
  -5   3  11       59.63        0.40     26.01 o 
  -4   3  11     1956.75     1889.01     56.34 o 
  -3   3  11     3612.67     3478.06     68.25 o 
  -2   3  11     6394.63     6239.45     99.45 o 
  -1   3  11     3125.26     2947.97     94.24 o 
   0   3  11        6.67      -30.23     21.17 o 
   1   3  11      890.82      938.08     40.32 o 
   2   3  11     1551.11     1599.52     48.19 o 
   3   3  11     2175.59     2298.30    100.31 o 
   4   3  11     2264.01     2360.14     67.12 o 
   5   3  11      765.76      750.37     60.61 o 
   6   3  11        1.85       -8.51     36.11 o 
   7   3  11      233.07      190.33     48.62 o 
  -9   4  11      587.81      621.37    100.55 o 
  -8   4  11     1442.22     1546.81     74.55 o 
  -7   4  11      392.15      357.05     40.19 o 
  -6   4  11      739.09      700.01     59.78 o 
  -5   4  11        2.41      -51.13     25.57 o 
  -4   4  11     1546.45     1584.63     60.63 o 
  -3   4  11     2739.62     2724.12     61.37 o 
  -2   4  11     2138.27     2054.28     52.58 o 
  -1   4  11     1780.82     1785.19     90.36 o 
   0   4  11      518.38      563.19     36.45 o 
   1   4  11      331.68      366.36     33.48 o 
   2   4  11     1662.35     1630.91     54.96 o 
   3   4  11     2443.82     2241.72     76.85 o 
   4   4  11     1836.52     1978.11     95.87 o 
   5   4  11      541.39      524.18     66.57 o 
   6   4  11        0.71     -106.37     53.19 o 
  -9   5  11      430.07      413.33     51.10 o 
  -8   5  11      250.83      214.01     38.48 o 
  -7   5  11        2.37      -14.05     31.51 o 
  -6   5  11       69.26       84.24     48.06 o 
  -5   5  11      187.45      228.46     36.96 o 
  -4   5  11      346.76      360.60     36.42 o 
  -3   5  11      515.03      484.99     34.58 o 
  -2   5  11      900.26      961.09     42.61 o 
  -1   5  11      361.26      365.79     36.73 o 
   0   5  11       44.54       53.01     33.25 o 
   1   5  11      180.04      152.07     33.03 o 
   2   5  11      887.57      856.36     46.79 o 
   3   5  11      493.53      452.38     65.33 o 
   4   5  11      717.51      767.26     73.72 o 
   5   5  11      307.48      432.84     66.27 o 
   6   5  11        9.41      -10.04     86.48 o 
  -8   6  11       48.33      -12.65     38.79 o 
  -7   6  11      315.93      300.86     43.68 o 
  -6   6  11      609.24      669.61     61.70 o 
  -5   6  11     1404.18     1454.46     62.41 o 
  -4   6  11     1152.62     1198.12     89.68 o 
  -3   6  11      163.38      171.79     30.35 o 
  -2   6  11        4.16      -47.63     24.45 o 
  -1   6  11      356.91      408.23     44.14 o 
   0   6  11      649.81      784.97     46.50 o 
   1   6  11      571.25      685.22     45.54 o 
   2   6  11      363.69      291.24     43.89 o 
   3   6  11      427.80      378.94     63.53 o 
   4   6  11       92.30       46.93     63.10 o 
   5   6  11       83.24       -0.63     87.88 o 
  -8   7  11       41.16       90.57     45.24 o 
  -7   7  11      512.09      507.60     59.99 o 
  -6   7  11     1336.51     1507.75     68.44 o 
  -5   7  11     2434.69     2636.10     83.96 o 
  -4   7  11     1445.07     1518.63     94.50 o 
  -3   7  11      140.15      124.11     33.91 o 
  -2   7  11       24.61      -30.95     33.86 o 
  -1   7  11      621.88      691.25     53.35 o 
   0   7  11     1015.14     1170.75     61.92 o 
   1   7  11     2408.47     2475.01     70.38 o 
   2   7  11     1086.63     1199.14     64.21 o 
   3   7  11       23.70      -45.16     54.35 o 
   4   7  11       38.07      -76.79     85.57 o 
  -7   8  11      180.26      265.74     55.82 o 
  -6   8  11      733.27      839.03     70.46 o 
  -5   8  11     1267.60     1344.24     76.95 o 
  -4   8  11      646.98      670.18     55.32 o 
  -3   8  11     1464.16     1599.08     60.66 o 
  -2   8  11       23.68      -18.18     35.48 o 
  -1   8  11      595.96      620.09     53.80 o 
   0   8  11     1174.17     1258.60     62.82 o 
   1   8  11     1253.61     1264.39     66.21 o 
   2   8  11      736.31      624.31    105.22 o 
   3   8  11      241.84      281.55     98.69 o 
  -6   9  11      396.00      539.21     65.86 o 
  -5   9  11      484.35      563.72     65.32 o 
  -4   9  11      258.54      329.13     58.53 o 
  -3   9  11        9.94      -30.73     49.36 o 
  -2   9  11       19.15      -10.82    108.17 o 
  -1   9  11      170.20      107.09     50.51 o 
   0   9  11      613.22      752.97     99.04 o 
   1   9  11      604.40      769.33     95.25 o 
   2   9  11      298.82      313.14     91.25 o 
  -4  10  11       11.57      -64.95     47.72 o 
  -3  10  11      209.49      110.91     97.78 o 
  -2  10  11      414.21      473.05    119.01 o 
  -1  10  11      529.47      606.93     87.74 o 
   0  10  11      227.42      369.01     86.76 o 
  -3 -19  12      784.85      988.54    102.62 o 
  -2 -19  12      776.57      914.70     91.04 o 
  -1 -19  12       30.44      -28.92     73.00 o 
   0 -19  12      354.25      327.32     91.46 o 
   1 -19  12      900.39     1051.65    123.47 o 
   2 -19  12     1337.63     1647.88    142.85 o 
  -4 -18  12      719.38      903.40    104.24 o 
  -3 -18  12      577.92      636.94     90.06 o 
  -2 -18  12      150.46       42.68     59.38 o 
  -1 -18  12        0.35       94.97     76.65 o 
   0 -18  12      359.97      641.22    102.27 o 
   1 -18  12      777.92      852.23    114.56 o 
   2 -18  12      850.85     1005.32    131.61 o 
   3 -18  12     1010.27     1194.70    140.74 o 
   4 -18  12      116.20      175.70     68.00 o 
  -5 -17  12      329.59      192.96     78.69 o 
  -4 -17  12      184.46       96.38     67.74 o 
  -3 -17  12       43.40      -69.77     57.91 o 
  -2 -17  12       72.82       72.04     50.19 o 
  -1 -17  12      665.49      640.13     61.17 o 
   0 -17  12      560.33      509.61     96.38 o 
   1 -17  12      411.31      384.66    101.78 o 
   2 -17  12      345.14      342.34    107.40 o 
   3 -17  12        1.84       15.81     57.35 o 
   4 -17  12        4.79      -14.19     87.64 o 
   5 -17  12      110.03      -34.37     60.65 o 
  -6 -16  12      804.72      856.37    100.73 o 
  -5 -16  12      974.34      965.94    103.96 o 
  -4 -16  12       95.52       66.47     68.09 o 
  -3 -16  12       36.31      -19.86     57.70 o 
  -2 -16  12     1013.31     1053.93     70.71 o 
  -1 -16  12     2584.92     2811.46    101.34 o 
   0 -16  12     1260.57     1264.13    119.05 o 
   1 -16  12      828.20      845.00    114.84 o 
   2 -16  12        4.82        9.47     56.92 o 
   3 -16  12       76.74       85.86     59.11 o 
   4 -16  12      363.59      314.74     59.86 o 
   5 -16  12      987.84      811.05     74.37 o 
  -7 -15  12      857.34      727.28     91.67 o 
  -6 -15  12     1184.12     1331.24     86.08 o 
  -5 -15  12      723.38      722.37     96.45 o 
  -4 -15  12      224.17      327.88     73.42 o 
  -3 -15  12       47.60       52.93     57.14 o 
  -2 -15  12     1781.98     1906.13    174.68 o 
  -1 -15  12     2085.93     1941.78     84.71 o 
   0 -15  12     3123.03     3228.35    178.78 o 
   1 -15  12     1653.55     1830.61    111.22 o 
   2 -15  12      100.46      243.31     55.68 o 
   3 -15  12      137.58      171.13     44.71 o 
   4 -15  12      942.02     1058.20     76.44 o 
   5 -15  12     1968.67     1910.51     93.01 o 
   6 -15  12     1206.61     1137.62    136.35 o 
  -8 -14  12      318.41      216.69     71.46 o 
  -7 -14  12      510.20      576.93     82.20 o 
  -6 -14  12      601.13      588.79     57.25 o 
  -5 -14  12       39.49      -26.69     42.76 o 
  -4 -14  12        0.92      -30.94     40.41 o 
  -3 -14  12       46.86      -30.75     51.10 o 
  -2 -14  12     1092.24     1052.13     67.45 o 
  -1 -14  12     2572.99     2636.20    132.42 o 
   0 -14  12     1826.96     1783.41    108.06 o 
   1 -14  12      969.46      891.22     53.30 o 
   2 -14  12       97.81       38.66     36.58 o 
   3 -14  12      108.65       68.83     33.80 o 
   4 -14  12     1035.87     1080.47     74.58 o 
   5 -14  12     1488.30     1581.42     84.25 o 
   6 -14  12      840.34      851.32     72.24 o 
   7 -14  12      483.43      487.90     64.31 o 
  -8 -13  12      524.36      415.06     76.23 o 
  -7 -13  12      115.27       80.05     46.44 o 
  -6 -13  12       99.59       90.00     42.50 o 
  -5 -13  12      120.12       31.49     33.91 o 
  -4 -13  12      424.21      394.99     53.00 o 
  -3 -13  12     1312.93     1189.35     69.21 o 
  -2 -13  12      663.76      654.25     57.77 o 
  -1 -13  12     1048.33      988.04     65.94 o 
   0 -13  12      346.56      237.45     36.50 o 
   1 -13  12       66.14       73.37     35.97 o 
   2 -13  12      246.11      266.64     34.72 o 
   3 -13  12      430.26      357.37     31.57 o 
   4 -13  12      969.34      899.22     69.51 o 
   5 -13  12      507.52      402.08     64.61 o 
   6 -13  12      131.41       27.22     47.05 o 
   7 -13  12       69.57       13.03     49.00 o 
  -9 -12  12      696.30      625.15     83.32 o 
  -8 -12  12     1273.48     1131.11     95.74 o 
  -7 -12  12     1159.73     1209.62     73.24 o 
  -6 -12  12        2.73      -24.70     34.01 o 
  -5 -12  12      985.77     1023.25     53.07 o 
  -4 -12  12     2659.49     2408.94     72.89 o 
  -3 -12  12     2671.82     2720.85     94.77 o 
  -2 -12  12     3308.56     3268.48    105.38 o 
  -1 -12  12      726.93      715.82     46.31 o 
   0 -12  12        0.41       -2.00     43.97 o 
   1 -12  12     1947.60     1903.73     51.80 o 
   2 -12  12     3827.78     3633.84    107.76 o 
   3 -12  12     1404.34     1413.32     42.83 o 
   4 -12  12     1931.06     1955.16     62.96 o 
   5 -12  12      146.57      235.06     50.45 o 
   6 -12  12        4.96       -9.53     44.01 o 
   7 -12  12      320.14      262.30     55.70 o 
  -9 -11  12     1144.59     1114.47     94.76 o 
  -8 -11  12     1370.56     1322.59     74.76 o 
  -7 -11  12     1235.66     1259.02     70.16 o 
  -6 -11  12       15.98       27.22     44.50 o 
  -5 -11  12      767.52      714.16     44.72 o 
  -4 -11  12     3375.04     3327.80     83.59 o 
  -3 -11  12     5479.90     5118.29    158.60 o 
  -2 -11  12     3957.28     4007.65    118.06 o 
  -1 -11  12     1868.27     1746.40     87.27 o 
   0 -11  12       27.37       28.74     22.85 o 
   1 -11  12     2854.41     2724.93     61.83 o 
   2 -11  12     3867.54     3770.26     65.03 o 
   3 -11  12     6333.12     5932.28     89.53 o 
   4 -11  12     2272.64     2070.07     54.17 o 
   5 -11  12      301.39      260.33     94.41 o 
   6 -11  12       77.93       80.18     45.75 o 
   7 -11  12      646.60      673.86     72.72 o 
  -9 -10  12      498.05      539.65     72.02 o 
  -8 -10  12      998.28     1117.96     69.68 o 
  -7 -10  12       36.75       16.06     35.06 o 
  -6 -10  12       10.86      -15.73     31.37 o 
  -5 -10  12      687.77      766.24     52.75 o 
  -4 -10  12     2876.13     2862.00     64.88 o 
  -3 -10  12     2398.84     2352.10     65.82 o 
  -2 -10  12     1607.10     1482.10     69.61 o 
  -1 -10  12     1148.28     1003.79     54.13 o 
   0 -10  12       84.41       58.91     35.13 o 
   1 -10  12     1964.77     1764.00     57.12 o 
   2 -10  12     3538.03     3460.07     60.92 o 
   3 -10  12     3051.05     3037.07     58.23 o 
   4 -10  12     2333.25     2153.01     59.52 o 
   5 -10  12      453.84      439.06     51.09 o 
   6 -10  12       67.26       53.46     85.74 o 
   7 -10  12      522.48      512.83    131.02 o 
   8 -10  12     1323.26     1417.62     84.22 o 
 -10  -9  12      359.55      295.38     63.88 o 
  -9  -9  12      121.85       67.02     67.91 o 
  -8  -9  12       26.81       -1.34     35.07 o 
  -7  -9  12      209.94      184.99     40.19 o 
  -6  -9  12     1648.68     1548.18     68.38 o 
  -5  -9  12     1725.73     1573.72     67.42 o 
  -4  -9  12      724.76      720.80     39.45 o 
  -3  -9  12      518.44      555.05     29.30 o 
  -2  -9  12      191.07      198.47     21.96 o 
  -1  -9  12       95.90       80.53     28.27 o 
   0  -9  12     1337.55     1386.54     43.93 o 
   1  -9  12      395.17      541.61     44.36 o 
   2  -9  12     1238.48     1262.16     40.03 o 
   3  -9  12      978.26      866.64     38.27 o 
   4  -9  12      375.51      299.46     32.15 o 
   5  -9  12        2.07       43.18     31.20 o 
   6  -9  12      270.78      328.55     51.79 o 
   7  -9  12      591.33      635.55     78.51 o 
   8  -9  12      586.05      648.66     95.39 o 
 -10  -8  12      735.49      873.14     79.32 o 
  -9  -8  12      218.07      155.01     85.29 o 
  -8  -8  12      392.65      414.05     60.93 o 
  -7  -8  12     1155.52     1041.89     61.06 o 
  -6  -8  12     2428.81     2271.42     81.55 o 
  -5  -8  12     6990.61     6796.22    158.01 o 
  -4  -8  12     2367.71     2274.96     62.24 o 
  -3  -8  12        7.25        5.23     16.67 o 
  -2  -8  12      129.46       84.90     16.84 o 
  -1  -8  12     3530.11     3423.20     63.12 o 
   0  -8  12     3524.91     3421.77     61.46 o 
   1  -8  12     2527.13     2315.42     44.95 o 
   2  -8  12     2117.56     1910.25     46.93 o 
   3  -8  12      258.50      321.53     27.48 o 
   4  -8  12      552.20      698.49     37.48 o 
   5  -8  12     1900.90     1868.80     55.95 o 
   6  -8  12      608.38      491.91    133.47 o 
   7  -8  12      772.10      746.33     75.28 o 
   8  -8  12      342.92      389.12     57.32 o 
 -10  -7  12      501.28      499.15     65.91 o 
  -9  -7  12      356.01      301.31     46.94 o 
  -8  -7  12      145.23       96.53     52.51 o 
  -7  -7  12     1577.20     1582.20     68.20 o 
  -6  -7  12     4391.84     4272.58    114.08 o 
  -5  -7  12     6210.88     5869.55    139.82 o 
  -4  -7  12     2499.75     2373.97     62.23 o 
  -3  -7  12      974.14      934.68     32.92 o 
  -2  -7  12      290.01      268.85     18.96 o 
  -1  -7  12     5934.43     5548.38     97.38 o 
   0  -7  12     9228.02     8590.09    109.09 o 
   1  -7  12     8105.27     7621.82    117.82 o 
   2  -7  12     1973.19     1818.61     45.39 o 
   3  -7  12       18.09        4.28     20.88 o 
   4  -7  12      731.65      732.84     38.52 o 
   5  -7  12     2498.28     2422.01     66.93 o 
   6  -7  12     2765.69     2737.17    185.00 o 
   7  -7  12     1451.29     1428.83     83.71 o 
   8  -7  12      229.69      200.49     45.25 o 
 -10  -6  12      154.67      192.47     52.08 o 
  -9  -6  12       53.82       64.93     47.80 o 
  -8  -6  12      134.08      127.42     35.68 o 
  -7  -6  12      413.38      397.48     55.42 o 
  -6  -6  12     2855.46     2757.55     86.20 o 
  -5  -6  12     2583.65     2365.63     77.38 o 
  -4  -6  12      825.31      841.50     40.07 o 
  -3  -6  12      255.14      246.91     21.70 o 
  -2  -6  12     1000.95      987.73     30.98 o 
  -1  -6  12     5089.62     4851.82     69.99 o 
   0  -6  12     4644.04     4293.54     68.13 o 
   1  -6  12     3794.31     3625.73     54.90 o 
   2  -6  12     1742.56     1846.60     41.72 o 
   3  -6  12      200.41      306.05     26.52 o 
   4  -6  12      558.97      621.52     33.44 o 
   5  -6  12     2516.46     2358.98     61.50 o 
   6  -6  12     2003.21     1893.11     83.53 o 
   7  -6  12     1166.91     1279.74     65.13 o 
   8  -6  12      180.82      191.46     44.94 o 
 -10  -5  12       62.61       13.06     41.84 o 
  -9  -5  12      377.78      394.46     45.51 o 
  -8  -5  12     1084.86      990.84     57.90 o 
  -7  -5  12      970.72      952.86     55.04 o 
  -6  -5  12      516.74      496.02     41.42 o 
  -5  -5  12       74.35       83.13     23.20 o 
  -4  -5  12      760.10      704.67     38.65 o 
  -3  -5  12     2016.86     1984.40     40.02 o 
  -2  -5  12     2116.93     2021.05     42.33 o 
  -1  -5  12      998.01      981.08     45.50 o 
   0  -5  12     1360.51     1290.00     33.01 o 
   1  -5  12      356.73      473.76     29.63 o 
   2  -5  12       49.27       58.02     16.36 o 
   3  -5  12       74.23       95.56     21.28 o 
   4  -5  12      810.38      759.94     36.90 o 
   5  -5  12      563.08      735.25     48.12 o 
   6  -5  12      379.70      409.63     45.04 o 
   7  -5  12      319.74      361.27     41.23 o 
   8  -5  12       64.30       50.97     41.00 o 
 -10  -4  12      377.90      435.91     55.17 o 
  -9  -4  12     1151.97     1171.44     62.67 o 
  -8  -4  12     2503.08     2474.37     84.83 o 
  -7  -4  12     2858.56     3009.87     91.43 o 
  -6  -4  12      218.37      205.91     33.30 o 
  -5  -4  12      491.52      460.91     37.09 o 
  -4  -4  12     2499.31     2385.76     75.73 o 
  -3  -4  12     4819.79     4561.97     71.10 o 
  -2  -4  12     6348.06     6337.28     95.88 o 
  -1  -4  12     2677.63     2573.65     44.80 o 
   0  -4  12       59.73       23.28     16.42 o 
   1  -4  12      456.07      520.37     25.15 o 
   2  -4  12     1976.00     1916.02     41.26 o 
   3  -4  12     1870.46     1792.02     42.72 o 
   4  -4  12      904.23      909.31     34.96 o 
   5  -4  12      798.11      771.75     37.72 o 
   6  -4  12      171.59      117.62     33.27 o 
   7  -4  12       41.33       42.88     38.96 o 
   8  -4  12      180.19      191.52     44.51 o 
 -10  -3  12      396.45      452.19     55.24 o 
  -9  -3  12     1402.66     1527.35     85.11 o 
  -8  -3  12     1977.92     2041.99     75.32 o 
  -7  -3  12     2239.25     2341.62     78.54 o 
  -6  -3  12     3029.09     3033.90     89.76 o 
  -5  -3  12      160.22      143.69     31.11 o 
  -4  -3  12     2989.30     2848.36     71.02 o 
  -3  -3  12     5047.85     4938.83     75.26 o 
  -2  -3  12     8006.08     7968.98    114.71 o 
  -1  -3  12     4102.81     4252.85     61.82 o 
   0  -3  12     1088.43     1169.46     37.75 o 
   1  -3  12      343.35      375.36     25.84 o 
   2  -3  12     1796.66     1663.58     36.14 o 
   3  -3  12     5641.89     5435.37     74.91 o 
   4  -3  12     3947.27     3796.77     60.87 o 
   5  -3  12     1035.82     1037.80     40.47 o 
   6  -3  12      127.13      170.11     31.16 o 
   7  -3  12       78.87       21.47     30.91 o 
   8  -3  12      487.34      498.46     54.26 o 
 -10  -2  12      172.75      153.65     44.57 o 
  -9  -2  12      659.23      649.36     84.97 o 
  -8  -2  12     1543.97     1566.55     66.49 o 
  -7  -2  12     1618.68     1795.90    202.72 o 
  -6  -2  12      305.72      329.41     61.88 o 
  -5  -2  12       27.77        7.11     41.55 o 
  -4  -2  12      851.98      897.32     47.43 o 
  -3  -2  12     3539.34     3548.95     68.29 o 
  -2  -2  12     5117.71     5244.02     76.94 o 
  -1  -2  12     5398.76     5405.73     73.85 o 
   0  -2  12      284.87      217.46     24.26 o 
   1  -2  12        8.88       29.56     17.33 o 
   2  -2  12     2390.27     2554.11     49.26 o 
   3  -2  12     3887.94     4039.76     62.10 o 
   4  -2  12     3377.54     3372.81     57.49 o 
   5  -2  12     2162.43     2266.46     58.10 o 
   6  -2  12       51.63        6.40     29.43 o 
   7  -2  12       23.10       -6.15     39.28 o 
   8  -2  12      587.31      651.22     59.10 o 
 -10  -1  12      849.47      828.08     66.47 o 
  -9  -1  12      372.82      391.12     67.70 o 
  -8  -1  12      173.62      155.41     41.98 o 
  -7  -1  12       89.74       95.60     32.30 o 
  -6  -1  12       30.44       43.15     30.99 o 
  -5  -1  12     1212.88     1163.42     57.05 o 
  -4  -1  12     1717.03     1655.39     54.85 o 
  -3  -1  12     1739.58     1671.05     47.07 o 
  -2  -1  12     1637.80     1574.55     38.58 o 
  -1  -1  12        2.70        8.54     16.57 o 
   0  -1  12       27.28       66.50     21.54 o 
   1  -1  12      385.68      431.63     25.73 o 
   2  -1  12     2259.28     2156.87     45.95 o 
   3  -1  12     1523.00     1391.16     36.77 o 
   4  -1  12     1275.32     1263.30     34.55 o 
   5  -1  12      120.52      165.53     25.31 o 
   6  -1  12        0.83       39.44     28.47 o 
   7  -1  12      119.31      112.05     42.19 o 
 -10   0  12     1191.25     1327.23     78.83 o 
  -9   0  12      800.00      813.59     55.90 o 
  -8   0  12      125.04       58.42     33.37 o 
  -7   0  12      245.08      245.61     44.36 o 
  -6   0  12     1697.71     1567.41     98.97 o 
  -5   0  12     4392.08     4240.45     96.36 o 
  -4   0  12     5147.71     5170.47    108.37 o 
  -3   0  12      952.25      948.92     35.39 o 
  -2   0  12      111.02       76.91     19.58 o 
  -1   0  12     1033.61      945.51     32.51 o 
   0   0  12     2720.35     2753.76     60.10 o 
   1   0  12     4421.62     4513.42     84.47 o 
   2   0  12     1829.82     1800.32     42.92 o 
   3   0  12      228.33      231.71     28.49 o 
   4   0  12       62.76       52.17     23.91 o 
   5   0  12      308.42      374.52     31.77 o 
   6   0  12      402.53      467.99     43.04 o 
   7   0  12      247.24      197.85     45.51 o 
 -10   1  12      854.41      897.99     69.98 o 
  -9   1  12      967.91      995.35     73.00 o 
  -8   1  12      251.97      187.42     39.66 o 
  -7   1  12      629.59      687.51     52.53 o 
  -6   1  12     2063.66     2029.35     65.69 o 
  -5   1  12     3653.65     3672.25     90.83 o 
  -4   1  12     5435.02     5375.96    113.11 o 
  -3   1  12     4134.74     4165.88     97.31 o 
  -2   1  12       19.29       -7.39     20.01 o 
  -1   1  12     2135.22     2224.96     54.60 o 
   0   1  12     3939.33     3938.37     78.24 o 
   1   1  12     4440.84     4475.98    140.58 o 
   2   1  12     1384.02     1251.28     42.96 o 
   3   1  12     1117.19     1099.44     43.14 o 
   4   1  12        2.35       50.48     29.79 o 
   5   1  12      902.80     1050.14     54.70 o 
   6   1  12     1491.63     1493.08     94.15 o 
   7   1  12      707.04      647.31     57.16 o 
  -9   2  12       83.68       88.49     52.89 o 
  -8   2  12       37.40       50.17     36.10 o 
  -7   2  12      160.96      119.18     37.35 o 
  -6   2  12      868.26      886.81     50.66 o 
  -5   2  12     3068.14     3013.12     81.57 o 
  -4   2  12     2148.67     1987.99     65.12 o 
  -3   2  12      677.59      693.31     40.97 o 
  -2   2  12       92.37       71.34     21.85 o 
  -1   2  12      446.38      463.74     32.62 o 
   0   2  12     1891.51     1748.46     50.40 o 
   1   2  12     2525.05     2570.35     60.80 o 
   2   2  12     2707.41     2740.19     62.73 o 
   3   2  12      432.34      369.42     45.68 o 
   4   2  12       23.22       13.72     37.39 o 
   5   2  12      550.07      595.64     70.31 o 
   6   2  12      617.72      629.05     78.33 o 
  -9   3  12        8.22      -28.39     35.45 o 
  -8   3  12      627.62      729.33     58.46 o 
  -7   3  12      614.62      672.58     48.96 o 
  -6   3  12      386.63      331.88     39.27 o 
  -5   3  12      282.06      302.75     37.37 o 
  -4   3  12       54.61       32.88     29.10 o 
  -3   3  12       33.48        7.68     22.30 o 
  -2   3  12       95.66       70.92     25.29 o 
  -1   3  12     1038.22     1011.34     46.54 o 
   0   3  12     1420.61     1410.81     47.91 o 
   1   3  12      402.89      323.33     32.80 o 
   2   3  12       57.00       57.82     27.83 o 
   3   3  12      129.11      153.68     41.36 o 
   4   3  12       10.22      -38.61     46.62 o 
   5   3  12      378.85      388.04    143.97 o 
   6   3  12      423.57      327.32    102.13 o 
  -9   4  12      348.36      356.78     50.50 o 
  -8   4  12      959.67     1071.96     94.66 o 
  -7   4  12     1389.86     1616.45     66.30 o 
  -6   4  12      969.69      995.26     66.63 o 
  -5   4  12       32.40       30.91     31.12 o 
  -4   4  12       40.54        0.97     29.38 o 
  -3   4  12      928.54      919.28     41.70 o 
  -2   4  12     2334.16     2460.80     69.13 o 
  -1   4  12     2414.04     2414.00     68.25 o 
   0   4  12      615.10      591.45     38.64 o 
   1   4  12       20.57       -0.95     29.09 o 
   2   4  12        1.49       17.92     28.77 o 
   3   4  12      359.19      349.75     47.30 o 
   4   4  12      724.70      767.48     75.88 o 
   5   4  12      408.28      206.16     99.04 o 
  -8   5  12      902.78     1125.76     72.65 o 
  -7   5  12     1632.30     1803.74     72.61 o 
  -6   5  12     1084.64     1203.13     85.95 o 
  -5   5  12      416.28      559.23     48.16 o 
  -4   5  12      337.33      310.83     37.81 o 
  -3   5  12     1306.20     1361.43     48.27 o 
  -2   5  12     2041.77     1982.61     64.37 o 
  -1   5  12     4093.35     4383.29    109.74 o 
   0   5  12     1469.18     1485.56     56.52 o 
   1   5  12      107.22      119.19     32.75 o 
   2   5  12      430.51      367.20     41.52 o 
   3   5  12     1182.54     1246.79     88.67 o 
   4   5  12      828.32      945.09    123.96 o 
   5   5  12      541.25      394.77    107.54 o 
  -8   6  12      667.88      841.70     67.25 o 
  -7   6  12      697.37      770.72     66.42 o 
  -6   6  12      411.69      426.87     48.48 o 
  -5   6  12      221.44      195.77     40.86 o 
  -4   6  12       74.11       29.82     41.46 o 
  -3   6  12      644.71      799.50     47.22 o 
  -2   6  12     1961.35     2119.74     76.98 o 
  -1   6  12     2369.32     2461.53     82.51 o 
   0   6  12      750.15      804.67     56.51 o 
   1   6  12       14.03        9.38     31.74 o 
   2   6  12      187.28      150.98     42.36 o 
   3   6  12      495.50      371.75    102.27 o 
   4   6  12      934.31      987.14    126.00 o 
  -7   7  12      145.37       75.95     51.94 o 
  -6   7  12       21.49      -74.18     42.38 o 
  -5   7  12      120.06      129.39     50.01 o 
  -4   7  12      433.40      454.00     79.34 o 
  -3   7  12      218.10      186.46     36.58 o 
  -2   7  12      676.41      749.80     56.72 o 
  -1   7  12      301.70      350.65     47.68 o 
   0   7  12       43.19       -2.16     38.56 o 
   1   7  12        6.29      -42.95     31.92 o 
   2   7  12      339.24      260.07     93.78 o 
   3   7  12      427.88      268.07    101.71 o 
  -6   8  12       78.46       22.34     48.20 o 
  -5   8  12      635.72      732.95     70.67 o 
  -4   8  12      872.18      964.27     74.82 o 
  -3   8  12      497.24      505.32     67.48 o 
  -2   8  12      185.15      213.26     55.91 o 
  -1   8  12        9.99      -85.55     42.78 o 
   0   8  12      225.76      178.91     84.72 o 
   1   8  12      421.11      391.75     81.50 o 
   2   8  12      405.41      469.88     99.25 o 
  -4   9  12      858.28      822.04    111.33 o 
  -3   9  12      633.53      859.56     78.98 o 
  -2   9  12      405.62      392.11    164.01 o 
  -1   9  12       11.32      -29.57     51.35 o 
   0   9  12      157.27      174.78     77.00 o 
  -2 -19  13      502.76      430.64     74.76 o 
  -1 -19  13      265.47      311.80     85.15 o 
   0 -19  13       39.46      -26.18     76.37 o 
   1 -19  13       32.88      111.82     85.57 o 
   2 -19  13      253.31      244.49    107.75 o 
  -4 -18  13      526.27      600.37     92.52 o 
  -3 -18  13     1269.46     1190.84    105.78 o 
  -2 -18  13     1337.87     1466.99    108.66 o 
  -1 -18  13      292.63      335.46     88.44 o 
   0 -18  13       17.95       81.00     84.51 o 
   1 -18  13      305.09      447.77    102.41 o 
   2 -18  13      838.27      818.95    124.52 o 
   3 -18  13     1020.85     1027.08    141.02 o 
  -5 -17  13      114.29       83.04     71.60 o 
  -4 -17  13      687.16      628.24     90.69 o 
  -3 -17  13     1181.64     1339.30    108.38 o 
  -2 -17  13     1495.64     1713.39     95.96 o 
  -1 -17  13      398.61      521.69     56.93 o 
   0 -17  13        0.14      -26.74     78.13 o 
   1 -17  13      413.00      365.78    103.26 o 
   2 -17  13      935.90     1165.22    136.88 o 
   3 -17  13     1830.14     1962.77    119.75 o 
   4 -17  13     1112.24     1284.76     95.18 o 
  -6 -16  13       25.93      -23.66     67.46 o 
  -5 -16  13      181.20      133.30     69.49 o 
  -4 -16  13      538.09      663.54     90.48 o 
  -3 -16  13      630.42      594.68     85.57 o 
  -2 -16  13      421.37      374.60     55.49 o 
  -1 -16  13      115.88      139.14     46.11 o 
   0 -16  13        3.69       57.35     80.72 o 
   1 -16  13      564.82      674.00    109.36 o 
   2 -16  13      958.01     1108.96     84.59 o 
   3 -16  13      527.99      513.44     83.18 o 
   4 -16  13      366.01      281.58     61.89 o 
   5 -16  13      248.03      242.23     58.91 o 
  -7 -15  13      150.82      100.73     66.61 o 
  -6 -15  13      973.70     1037.30     80.75 o 
  -5 -15  13      861.32      870.90     73.52 o 
  -4 -15  13      310.95      271.23     75.67 o 
  -3 -15  13      764.42      821.83     93.15 o 
  -2 -15  13        5.43        4.32     43.43 o 
  -1 -15  13      776.20      841.69     65.06 o 
   0 -15  13      949.92      902.87    115.15 o 
   1 -15  13      506.14      356.42    143.16 o 
   2 -15  13      712.04      642.06     52.92 o 
   3 -15  13       43.32       40.83     58.42 o 
   4 -15  13        6.26       65.42     52.54 o 
   5 -15  13       17.70      -40.92     50.92 o 
   6 -15  13      246.67      213.96     85.71 o 
  -7 -14  13      586.55      417.37     76.65 o 
  -6 -14  13     1801.77     1867.60     72.64 o 
  -5 -14  13     2297.39     2320.29     99.27 o 
  -4 -14  13     1803.65     1933.03     89.06 o 
  -3 -14  13      297.35      259.72     68.58 o 
  -2 -14  13      115.11      142.41     46.51 o 
  -1 -14  13     2150.72     1951.84     85.30 o 
   0 -14  13     2943.17     3135.14    104.53 o 
   1 -14  13     2704.71     2633.27    104.22 o 
   2 -14  13      893.03      825.96     53.71 o 
   3 -14  13        8.14       47.70     33.58 o 
   4 -14  13      170.95      118.75     51.64 o 
   5 -14  13      834.12      844.19     73.58 o 
   6 -14  13      767.22      622.71     69.31 o 
  -8 -13  13        1.89       -1.33     55.66 o 
  -7 -13  13      764.97      795.81     65.93 o 
  -6 -13  13     1751.15     1815.22     85.02 o 
  -5 -13  13     2323.57     2198.24     84.73 o 
  -4 -13  13     2011.52     2235.56     92.17 o 
  -3 -13  13      282.07      281.27     45.90 o 
  -2 -13  13      125.93      114.19     44.63 o 
  -1 -13  13     1921.96     2074.32     86.70 o 
   0 -13  13     3515.18     3494.09     90.49 o 
   1 -13  13     4927.45     4869.04    155.76 o 
   2 -13  13     1637.04     1567.57     99.77 o 
   3 -13  13       21.23       64.99     33.00 o 
   4 -13  13      168.40      266.97     55.00 o 
   5 -13  13     1423.71     1445.74     82.15 o 
   6 -13  13     1618.17     1505.86     84.35 o 
  -8 -12  13      145.56      121.01     62.12 o 
  -7 -12  13      587.76      538.12     57.03 o 
  -6 -12  13      884.05      823.30     61.24 o 
  -5 -12  13      882.04      954.59     52.58 o 
  -4 -12  13       48.89       68.35     35.41 o 
  -3 -12  13      209.81      202.32     42.34 o 
  -2 -12  13      183.78      177.38     43.02 o 
  -1 -12  13     1712.76     1695.67     97.18 o 
   0 -12  13     2284.67     2086.13     67.96 o 
   1 -12  13     2556.22     2420.16     72.49 o 
   2 -12  13      723.02      642.36     55.27 o 
   3 -12  13      135.12       98.24     26.33 o 
   4 -12  13      536.97      570.60     61.12 o 
   5 -12  13      859.26      754.85     67.15 o 
   6 -12  13      647.95      516.23     62.66 o 
   7 -12  13     1071.94     1076.88     78.24 o 
  -9 -11  13      280.55      272.42     66.68 o 
  -8 -11  13     1003.36     1068.92     73.95 o 
  -7 -11  13      689.18      676.62     93.43 o 
  -6 -11  13      414.30      460.49    113.68 o 
  -5 -11  13      103.66       70.68     30.00 o 
  -4 -11  13      126.27      128.17     30.46 o 
  -3 -11  13     1339.10     1301.36     65.85 o 
  -2 -11  13     1523.51     1601.34     74.34 o 
  -1 -11  13     1227.87     1095.34     53.30 o 
   0 -11  13     1712.68     1637.84     70.05 o 
   1 -11  13      246.68      215.30     27.57 o 
   2 -11  13      146.50      219.81     32.30 o 
   3 -11  13      284.03      256.33     27.79 o 
   4 -11  13      549.02      571.57     37.10 o 
   5 -11  13      589.76      540.06     61.61 o 
   6 -11  13      285.48      243.40     55.52 o 
   7 -11  13      137.21       58.09     54.15 o 
  -9 -10  13      604.46      661.16     77.28 o 
  -8 -10  13     1149.60     1157.44     71.30 o 
  -7 -10  13     2373.36     2298.04    161.31 o 
  -6 -10  13     1025.48      962.43    126.38 o 
  -5 -10  13       28.98       11.60     32.15 o 
  -4 -10  13      574.32      510.67     33.11 o 
  -3 -10  13     4743.80     4880.98    103.79 o 
  -2 -10  13     6079.18     6040.56    218.44 o 
  -1 -10  13     2412.23     2391.29     86.31 o 
   0 -10  13     1307.63     1299.47     54.91 o 
   1 -10  13       78.92      126.47     24.64 o 
   2 -10  13     1224.49     1114.63     37.47 o 
   3 -10  13     3842.72     3675.37     71.71 o 
   4 -10  13     2528.78     2222.29     64.72 o 
   5 -10  13      615.39      473.64     56.04 o 
   6 -10  13      111.69      106.01     47.59 o 
   7 -10  13       16.23       39.60     48.42 o 
  -9  -9  13      347.28      276.00     60.16 o 
  -8  -9  13     1695.21     1844.78     81.59 o 
  -7  -9  13     2206.91     2259.65     86.09 o 
  -6  -9  13     1186.34     1172.34     63.89 o 
  -5  -9  13      105.56       70.98     57.91 o 
  -4  -9  13     1101.87     1160.30     48.38 o 
  -3  -9  13     3047.37     3030.12     79.38 o 
  -2  -9  13     6901.89     6700.95    103.33 o 
  -1  -9  13     6517.40     6402.92    233.59 o 
   0  -9  13     1603.64     1584.00     55.95 o 
   1  -9  13       13.74       -6.67     21.45 o 
   2  -9  13     1983.74     1755.66     47.17 o 
   3  -9  13     4821.78     4588.37     80.95 o 
   4  -9  13     3706.78     3362.25     75.40 o 
   5  -9  13     1678.68     1642.39     80.83 o 
   6  -9  13      212.43      231.43     51.93 o 
   7  -9  13       14.81       79.42     54.33 o 
 -10  -8  13      211.29      174.78     56.37 o 
  -9  -8  13      463.06      438.47    116.07 o 
  -8  -8  13      775.18      921.65     62.67 o 
  -7  -8  13      169.89      217.48     61.63 o 
  -6  -8  13      124.21       73.69     33.48 o 
  -5  -8  13        3.23        7.61     28.98 o 
  -4  -8  13      695.44      640.54     39.95 o 
  -3  -8  13     3997.08     3782.09     74.62 o 
  -2  -8  13     2069.66     2020.18     47.11 o 
  -1  -8  13     1166.39     1219.56     39.39 o 
   0  -8  13      296.08      351.10     39.24 o 
   1  -8  13       12.16       13.78     17.99 o 
   2  -8  13     1161.34      981.42     37.39 o 
   3  -8  13     3336.64     3174.02     64.27 o 
   4  -8  13     2519.78     2368.31     57.22 o 
   5  -8  13     1069.80     1094.10     71.51 o 
   6  -8  13      139.00      117.87     47.81 o 
   7  -8  13       37.34       27.85     46.29 o 
 -10  -7  13      834.19      825.34     79.18 o 
  -9  -7  13      583.43      614.76     84.41 o 
  -8  -7  13       60.97      -14.79     33.41 o 
  -7  -7  13       85.86       97.48     39.94 o 
  -6  -7  13      798.53      669.07     49.51 o 
  -5  -7  13     1742.56     1564.78     65.64 o 
  -4  -7  13     2523.20     2362.57     56.67 o 
  -3  -7  13      577.76      552.76     30.77 o 
  -2  -7  13      168.71      173.67     25.37 o 
  -1  -7  13      185.15      161.53     26.66 o 
   0  -7  13     1398.99     1330.93     44.56 o 
   1  -7  13      335.01      344.45     30.02 o 
   2  -7  13     1911.02     1976.50     80.09 o 
   3  -7  13     1413.45     1478.17     44.80 o 
   4  -7  13      175.63      169.72     27.37 o 
   5  -7  13        2.25       28.81     32.46 o 
   6  -7  13       16.73       24.35     45.29 o 
   7  -7  13      192.67      149.70     49.91 o 
   8  -7  13      340.31      381.27     53.13 o 
 -10  -6  13     1285.13     1285.04     87.46 o 
  -9  -6  13     1074.72      992.61     62.86 o 
  -8  -6  13       44.86       14.23     32.91 o 
  -7  -6  13      552.44      534.23     46.64 o 
  -6  -6  13     1975.03     1910.55    106.27 o 
  -5  -6  13     3835.91     3670.12    103.25 o 
  -4  -6  13     4893.75     4871.58     88.83 o 
  -3  -6  13      609.53      644.26     32.89 o 
  -2  -6  13      576.90      537.17     24.41 o 
  -1  -6  13     1385.31     1280.28     84.92 o 
   0  -6  13     5275.74     4937.78     82.66 o 
   1  -6  13     3611.86     3528.56     63.60 o 
   2  -6  13     2507.80     2259.25     52.88 o 
   3  -6  13      722.56      662.48     32.15 o 
   4  -6  13       37.84       11.70     22.33 o 
   5  -6  13      678.82      768.31     43.27 o 
   6  -6  13     1413.43     1326.17     63.87 o 
   7  -6  13      811.05      775.43     82.30 o 
   8  -6  13      311.00      235.48     48.41 o 
 -10  -5  13      836.52      813.97     71.32 o 
  -9  -5  13      732.28      753.98     56.04 o 
  -8  -5  13      210.05      176.01     43.70 o 
  -7  -5  13      523.87      594.51     48.20 o 
  -6  -5  13      612.74      629.40     48.05 o 
  -5  -5  13     4176.89     3987.91     90.99 o 
  -4  -5  13     4571.20     4659.77     99.37 o 
  -3  -5  13     5143.94     5152.21     91.50 o 
  -2  -5  13      315.60      286.84     22.84 o 
  -1  -5  13     1493.98     1485.43     58.79 o 
   0  -5  13     1250.02     1140.17     38.27 o 
   1  -5  13     7247.09     6923.25     87.62 o 
   2  -5  13     6106.28     5959.14     85.10 o 
   3  -5  13     1267.68     1212.01     42.57 o 
   4  -5  13       39.74        1.92     22.56 o 
   5  -5  13      692.80      690.05     38.17 o 
   6  -5  13     1592.80     1551.44     58.77 o 
   7  -5  13     1523.55     1586.23     75.40 o 
 -10  -4  13      272.28      336.79     54.96 o 
  -9  -4  13       78.45       83.09     64.33 o 
  -8  -4  13        2.08        8.70     31.00 o 
  -7  -4  13      126.88       99.62     35.20 o 
  -6  -4  13     1355.67     1270.52     51.71 o 
  -5  -4  13     1594.59     1656.49     66.62 o 
  -4  -4  13     1508.53     1423.81     62.16 o 
  -3  -4  13     3089.32     3138.39     68.89 o 
  -2  -4  13      239.11      223.06     23.33 o 
  -1  -4  13      470.70      587.55     32.78 o 
   0  -4  13     2764.78     2885.85     59.39 o 
   1  -4  13     3087.96     2845.38     52.52 o 
   2  -4  13     2800.37     2734.62     51.31 o 
   3  -4  13      792.51      917.01     32.25 o 
   4  -4  13      109.92      139.38     23.67 o 
   5  -4  13      355.55      462.88     34.62 o 
   6  -4  13     1658.72     1767.17     61.58 o 
   7  -4  13     1189.91     1236.17     58.01 o 
 -10  -3  13        4.60      -32.15     41.70 o 
  -9  -3  13       35.41       53.89     35.01 o 
  -8  -3  13      828.72      848.80     79.74 o 
  -7  -3  13     1678.20     1769.57     71.69 o 
  -6  -3  13     1535.18     1368.23     62.85 o 
  -5  -3  13      572.67      599.49     46.46 o 
  -4  -3  13      375.34      425.24     35.19 o 
  -3  -3  13      176.64      158.39     23.64 o 
  -2  -3  13     1527.30     1520.93     42.42 o 
  -1  -3  13     1463.05     1441.20     42.41 o 
   0  -3  13     1321.22     1284.53     54.86 o 
   1  -3  13     1250.00     1260.52     36.19 o 
   2  -3  13      520.38      501.20     27.51 o 
   3  -3  13        2.35       27.63     21.92 o 
   4  -3  13      162.91      176.06     24.54 o 
   5  -3  13      772.39      835.97     65.68 o 
   6  -3  13      490.87      485.29     45.89 o 
   7  -3  13      264.70      322.43     47.64 o 
 -10  -2  13       21.75      -12.78     41.84 o 
  -9  -2  13      398.79      420.71     53.00 o 
  -8  -2  13     1641.15     1593.66     69.57 o 
  -7  -2  13     4484.08     4694.36    324.72 o 
  -6  -2  13     2630.93     2858.57     90.93 o 
  -5  -2  13      420.38      423.05     41.38 o 
  -4  -2  13       48.08       46.83     25.38 o 
  -3  -2  13     1860.58     1752.35     49.65 o 
  -2  -2  13     5082.86     5001.91     89.31 o 
  -1  -2  13     5800.70     5779.73     94.48 o 
   0  -2  13     2216.00     2225.27     57.29 o 
   1  -2  13     1277.23     1105.91     40.42 o 
   2  -2  13      150.10      134.86     18.89 o 
   3  -2  13     1496.62     1536.85     50.26 o 
   4  -2  13     1262.45     1270.15     52.45 o 
   5  -2  13      942.97      981.06     41.54 o 
   6  -2  13      564.99      610.17     41.29 o 
   7  -2  13      271.05      180.58     46.11 o 
 -10  -1  13       16.72       -4.00     39.73 o 
  -9  -1  13      334.83      347.09     44.39 o 
  -8  -1  13     1458.04     1689.92     88.23 o 
  -7  -1  13     2653.02     2779.72     95.46 o 
  -6  -1  13     2358.83     2286.61     81.68 o 
  -5  -1  13      836.93      901.78     48.55 o 
  -4  -1  13       49.01       29.62     26.53 o 
  -3  -1  13     1516.44     1538.15     47.80 o 
  -2  -1  13     5334.99     5285.66     86.39 o 
  -1  -1  13     7230.48     7502.28    115.88 o 
   0  -1  13     3601.13     3543.86     70.24 o 
   1  -1  13      278.31      346.92     30.43 o 
   2  -1  13        5.54       -0.21     21.40 o 
   3  -1  13      988.03      990.38     42.99 o 
   4  -1  13     3297.99     3275.98     76.97 o 
   5  -1  13     2448.96     2473.50     63.98 o 
   6  -1  13      886.74      991.28     85.97 o 
   7  -1  13        5.15      -30.39     39.88 o 
 -10   0  13       56.28       43.31     42.26 o 
  -9   0  13      137.19      105.01     45.98 o 
  -8   0  13      656.98      707.32     54.77 o 
  -7   0  13      822.81      862.79     76.65 o 
  -6   0  13      357.34      434.02     83.22 o 
  -5   0  13      231.63      176.48     31.76 o 
  -4   0  13      108.74      143.20     30.07 o 
  -3   0  13     1284.30     1280.96     45.18 o 
  -2   0  13     1327.77     1304.15     41.06 o 
  -1   0  13     1984.71     1962.44     52.05 o 
   0   0  13     2023.08     2066.30     53.98 o 
   1   0  13     1072.16     1021.35     41.09 o 
   2   0  13      188.43      219.48     28.16 o 
   3   0  13     1678.16     1633.20     67.70 o 
   4   0  13     1406.06     1444.44     55.06 o 
   5   0  13     1361.98     1524.42     70.21 o 
   6   0  13      450.15      307.55     62.43 o 
  -9   1  13      465.45      513.40     61.42 o 
  -8   1  13      455.21      508.46     59.10 o 
  -7   1  13      153.14      133.21     39.71 o 
  -6   1  13      378.01      375.94     40.11 o 
  -5   1  13      388.19      337.19     37.86 o 
  -4   1  13      541.53      659.25     44.55 o 
  -3   1  13      636.34      626.99     37.21 o 
  -2   1  13     1136.88     1044.95     38.68 o 
  -1   1  13      288.26      274.02     30.03 o 
   0   1  13       97.21      116.66     31.12 o 
   1   1  13      105.41      128.35     27.53 o 
   2   1  13      594.54      646.20     50.10 o 
   3   1  13      471.47      484.72     50.45 o 
   4   1  13      511.10      550.98     52.59 o 
   5   1  13      429.62      489.96     88.66 o 
   6   1  13       22.91      -46.12     88.02 o 
  -9   2  13      930.99     1076.64     67.43 o 
  -8   2  13      892.88      918.65     64.70 o 
  -7   2  13        2.46      -33.57     33.79 o 
  -6   2  13      243.82      259.90     38.10 o 
  -5   2  13     1320.10     1319.81     59.95 o 
  -4   2  13     3378.52     3577.51     92.24 o 
  -3   2  13     2315.55     2294.80     62.24 o 
  -2   2  13      447.50      412.37     31.56 o 
  -1   2  13      134.37       85.52     31.26 o 
   0   2  13      395.42      396.28     34.27 o 
   1   2  13     1868.35     1952.19     55.72 o 
   2   2  13     1594.45     1660.52     71.35 o 
   3   2  13      820.80      924.81    143.49 o 
   4   2  13      315.17      251.18     54.71 o 
   5   2  13        4.10       25.83     87.04 o 
   6   2  13      140.71       42.26     96.24 o 
  -9   3  13      746.69      868.07     85.57 o 
  -8   3  13     1242.49     1338.23     74.60 o 
  -7   3  13       45.13       12.16     43.70 o 
  -6   3  13      367.98      374.90     67.09 o 
  -5   3  13     1381.85     1387.89     60.52 o 
  -4   3  13     2750.15     3056.52     87.26 o 
  -3   3  13     2679.18     2807.63     64.36 o 
  -2   3  13      793.79      861.22     47.88 o 
  -1   3  13       27.14      -13.62     28.09 o 
   0   3  13      877.15      925.25     44.65 o 
   1   3  13     2066.94     2145.65     67.46 o 
   2   3  13     2183.52     2411.86    123.33 o 
   3   3  13     1022.89     1032.01     64.41 o 
   4   3  13      220.12      176.22     61.46 o 
   5   3  13        7.21      -67.67     83.88 o 
  -8   4  13       69.77       92.34     44.25 o 
  -7   4  13        3.34      -25.56     36.10 o 
  -6   4  13      240.98      227.42     40.49 o 
  -5   4  13      859.92      966.99     57.81 o 
  -4   4  13     1092.30     1054.57     57.19 o 
  -3   4  13     1238.54     1233.17     47.84 o 
  -2   4  13      489.51      537.75     48.68 o 
  -1   4  13        3.13       32.97     34.49 o 
   0   4  13      594.94      647.62     44.57 o 
   1   4  13      485.91      544.57     43.56 o 
   2   4  13     1274.63     1291.89     53.31 o 
   3   4  13     1091.25     1380.70    188.33 o 
   4   4  13      239.25      211.64     97.36 o 
   5   4  13       30.53      -90.55     86.62 o 
  -8   5  13       99.15      122.11     47.08 o 
  -7   5  13      401.94      463.79     57.83 o 
  -6   5  13      717.95      688.44     56.11 o 
  -5   5  13      638.36      638.10     52.90 o 
  -4   5  13      483.95      496.94     48.54 o 
  -3   5  13       62.79       86.24     31.63 o 
  -2   5  13        1.33       -6.29     34.95 o 
  -1   5  13      137.00       76.22     37.85 o 
   0   5  13      434.94      481.37     49.17 o 
   1   5  13      761.55      896.43     50.86 o 
   2   5  13      326.17      269.78     54.81 o 
   3   5  13        9.19      -22.18     89.01 o 
   4   5  13        0.01      -64.51     87.46 o 
  -7   6  13     1260.98     1395.58     82.69 o 
  -6   6  13     1253.22     1474.25     81.27 o 
  -5   6  13      629.59      704.33     67.02 o 
  -4   6  13       78.74       49.88     38.80 o 
  -3   6  13        8.52       15.89     39.06 o 
  -2   6  13      582.60      614.36     55.90 o 
  -1   6  13     1604.47     1784.78     73.62 o 
   0   6  13      876.03      972.89     61.33 o 
   1   6  13      253.73      242.35     44.71 o 
   2   6  13       46.39     -129.51     79.74 o 
   3   6  13        6.12      -76.37     84.37 o 
  -6   7  13      942.77     1173.77     80.48 o 
  -5   7  13     1205.15     1369.48     82.79 o 
  -4   7  13      121.92      114.53     59.00 o 
  -3   7  13       87.31        8.42     48.76 o 
  -2   7  13      581.62      696.69    136.42 o 
  -1   7  13     1026.00     1146.18     80.63 o 
   0   7  13     1189.19     1319.04     79.73 o 
   1   7  13      741.80      692.32     90.34 o 
   2   7  13      116.15        7.02     83.18 o 
  -4   8  13       92.38      106.41     79.11 o 
  -3   8  13       51.88       49.16     61.00 o 
  -2   8  13      287.93      375.91     64.27 o 
  -1   8  13      758.80      696.82     71.02 o 
   0   8  13      903.61     1005.89     77.28 o 
  -2 -19  14       12.74      -62.61     54.89 o 
  -1 -19  14      378.66      475.07     89.71 o 
   0 -19  14      732.81      934.49    111.68 o 
   1 -19  14      915.92      912.66    116.73 o 
  -4 -18  14        4.29      -21.90     66.33 o 
  -3 -18  14       23.49      -46.26     61.84 o 
  -2 -18  14       89.50       17.97     56.86 o 
  -1 -18  14      565.35      764.98    100.94 o 
   0 -18  14      226.73      265.05     88.80 o 
   1 -18  14      373.36      377.36     99.82 o 
   2 -18  14      142.86      211.28    103.82 o 
   3 -18  14        0.02       73.74     83.36 o 
  -5 -17  14       46.30       -1.40     68.23 o 
  -4 -17  14      171.26      156.53     72.16 o 
  -3 -17  14      908.04      936.25    101.71 o 
  -2 -17  14      917.27      950.78     94.76 o 
  -1 -17  14      482.72      476.97     66.09 o 
   0 -17  14      368.00      371.61     91.95 o 
   1 -17  14       53.45       21.90     86.48 o 
   2 -17  14      181.17      315.80    109.78 o 
   3 -17  14      209.20       81.73    115.57 o 
   4 -17  14      291.97      269.77     69.22 o 
  -6 -16  14      486.05      503.08     93.85 o 
  -5 -16  14       14.19      139.90     70.47 o 
  -4 -16  14      508.33      556.36     87.46 o 
  -3 -16  14      978.06     1002.51     98.13 o 
  -2 -16  14     2603.40     2723.25    121.08 o 
  -1 -16  14     1433.31     1407.48     76.07 o 
   0 -16  14      749.18      826.47    108.94 o 
   1 -16  14        0.56       97.29     90.69 o 
   2 -16  14      682.70      613.26    102.48 o 
   3 -16  14      814.55      834.75     97.15 o 
   4 -16  14     1198.58     1233.26     93.08 o 
   5 -16  14      923.39      596.21     69.96 o 
  -6 -15  14      407.59      440.05     86.34 o 
  -5 -15  14        6.17      -23.06     45.48 o 
  -4 -15  14      145.18      150.00     67.11 o 
  -3 -15  14     1929.85     2179.18    128.67 o 
  -2 -15  14     1589.57     1578.43     79.33 o 
  -1 -15  14     1705.69     1746.00    104.41 o 
   0 -15  14      742.72      890.20    110.42 o 
   1 -15  14        6.35       -3.44     51.97 o 
   2 -15  14      254.99      224.40     89.04 o 
   3 -15  14     2190.55     2103.26    125.30 o 
   4 -15  14     1806.39     1785.61    116.76 o 
   5 -15  14     1243.93     1266.92    145.76 o 
  -7 -14  14      127.16       24.92     57.56 o 
  -6 -14  14        2.65      -32.88     35.38 o 
  -5 -14  14       77.91      102.03     48.39 o 
  -4 -14  14      606.56      648.86     78.97 o 
  -3 -14  14      690.33      843.31     90.55 o 
  -2 -14  14      607.59      593.36     58.83 o 
  -1 -14  14      467.47      447.76     55.19 o 
   0 -14  14      120.39        3.95     41.42 o 
   1 -14  14       23.38      -92.35     47.29 o 
   2 -14  14     1429.55     1319.44     86.33 o 
   3 -14  14      648.21      573.08     72.35 o 
   4 -14  14      633.51      538.15     56.15 o 
   5 -14  14      723.86      590.65     67.45 o 
   6 -14  14      123.70        7.69     50.39 o 
  -8 -13  14      142.40      173.73     65.63 o 
  -7 -13  14       42.17       71.57     45.39 o 
  -6 -13  14      539.62      565.87     59.11 o 
  -5 -13  14     1210.29     1233.51     59.89 o 
  -4 -13  14     1402.84     1432.75     78.13 o 
  -3 -13  14      970.30      948.11     91.46 o 
  -2 -13  14      478.50      614.54     57.35 o 
  -1 -13  14       58.35       32.85     41.62 o 
   0 -13  14     1091.70     1103.52    113.18 o 
   1 -13  14     1069.10     1020.29     77.71 o 
   2 -13  14     1107.01     1024.85    100.98 o 
   3 -13  14      462.32      320.14     39.72 o 
   4 -13  14      175.51      152.79     46.83 o 
   5 -13  14        7.38       58.41     50.34 o 
   6 -13  14       83.03       29.99     51.48 o 
  -8 -12  14      453.19      343.04     70.33 o 
  -7 -12  14       41.00        9.38     39.72 o 
  -6 -12  14      433.84      405.05     65.42 o 
  -5 -12  14     2413.55     2469.78     76.52 o 
  -4 -12  14     5391.60     5588.61    152.45 o 
  -3 -12  14     1801.19     1850.04    114.35 o 
  -2 -12  14      188.18      200.91     45.01 o 
  -1 -12  14      259.40      226.94     37.66 o 
   0 -12  14     1336.11     1257.57     57.53 o 
   1 -12  14     3640.97     3244.07    113.86 o 
   2 -12  14     2718.00     2536.68     77.21 o 
   3 -12  14     1087.67     1046.36     51.09 o 
   4 -12  14       58.19       52.24     55.89 o 
   5 -12  14      281.53      293.46     55.34 o 
   6 -12  14      641.46      582.09     71.46 o 
  -9 -11  14      456.05      553.62     77.78 o 
  -8 -11  14      368.51      501.61     71.67 o 
  -7 -11  14       78.28       21.20     39.19 o 
  -6 -11  14      732.61      739.80     59.24 o 
  -5 -11  14     2519.28     2559.38     86.65 o 
  -4 -11  14     3496.87     3412.13     86.82 o 
  -3 -11  14     1808.28     1853.68     78.32 o 
  -2 -11  14      491.94      543.06     52.84 o 
  -1 -11  14        9.48       -1.92     30.48 o 
   0 -11  14     1793.32     1735.99     62.87 o 
   1 -11  14     4333.69     4311.93    189.21 o 
   2 -11  14     3147.57     2886.34     81.06 o 
   3 -11  14     1015.34     1004.98     48.24 o 
   4 -11  14      283.25      349.48     47.52 o 
   5 -11  14      130.58      171.61     51.91 o 
   6 -11  14     1232.70     1293.64     80.47 o 
   7 -11  14     1100.08     1065.73     78.13 o 
  -9 -10  14        4.08      -24.92     47.94 o 
  -8 -10  14      169.39      181.39     44.44 o 
  -7 -10  14      366.21      342.02     49.06 o 
  -6 -10  14      452.15      421.06     49.26 o 
  -5 -10  14     1790.05     1761.03     80.58 o 
  -4 -10  14      994.19     1062.57     44.71 o 
  -3 -10  14       64.29       38.30     21.61 o 
  -2 -10  14        3.29      -57.80     29.27 o 
  -1 -10  14      348.37      291.96     36.27 o 
   0 -10  14      921.85      953.23     43.37 o 
   1 -10  14     1498.47     1453.21     47.46 o 
   2 -10  14     1382.52     1367.88     61.38 o 
   3 -10  14      551.48      551.53     49.99 o 
   4 -10  14       20.18       28.82     31.67 o 
   5 -10  14      446.41      510.39     61.45 o 
   6 -10  14      422.61      435.93     60.23 o 
   7 -10  14      700.13      701.55     69.03 o 
  -9  -9  14       82.18       41.77     50.19 o 
  -8  -9  14     1294.27     1219.23     71.22 o 
  -7  -9  14     1647.34     1537.58     75.15 o 
  -6  -9  14     1257.56     1255.11     66.13 o 
  -5  -9  14      701.41      660.93     52.73 o 
  -4  -9  14        3.95      -28.81     23.74 o 
  -3  -9  14      883.49      815.23     38.95 o 
  -2  -9  14     2627.81     2506.58     63.91 o 
  -1  -9  14     1686.22     1701.64     62.58 o 
   0  -9  14     1593.27     1649.49     52.32 o 
   1  -9  14      629.76      598.82     31.63 o 
   2  -9  14       11.91       22.37     26.72 o 
   3  -9  14      157.84      133.96     28.29 o 
   4  -9  14      549.51      552.61     41.54 o 
   5  -9  14      611.02      736.45     98.38 o 
   6  -9  14      373.87      298.60     98.03 o 
   7  -9  14      153.88      180.60     52.78 o 
  -9  -8  14      456.27      450.65     68.23 o 
  -8  -8  14     1019.78     1035.16     67.77 o 
  -7  -8  14     2332.53     2300.14     87.61 o 
  -6  -8  14     2354.13     2292.76     84.75 o 
  -5  -8  14      836.73      851.28     55.30 o 
  -4  -8  14       11.49        2.16     24.06 o 
  -3  -8  14     2353.19     2248.85     57.00 o 
  -2  -8  14     5375.14     5229.90    113.63 o 
  -1  -8  14     6363.95     6289.57    100.01 o 
   0  -8  14     2299.31     2126.04     58.61 o 
   1  -8  14      453.19      433.76     28.84 o 
   2  -8  14       11.76       20.02     23.64 o 
   3  -8  14     2001.97     1939.11     65.13 o 
   4  -8  14     2161.19     1993.39     61.13 o 
   5  -8  14     1483.34     1160.16    149.93 o 
   6  -8  14      579.92      407.17     59.82 o 
   7  -8  14       10.38      -64.91     44.74 o 
  -9  -7  14      187.21      105.29     53.28 o 
  -8  -7  14      772.39      866.29     68.47 o 
  -7  -7  14     1031.54     1062.76     62.86 o 
  -6  -7  14     2201.68     2116.72     83.29 o 
  -5  -7  14     1539.10     1504.25     67.16 o 
  -4  -7  14       16.81       14.54     20.86 o 
  -3  -7  14     1325.08     1285.19     54.95 o 
  -2  -7  14     3563.36     3297.37    108.87 o 
  -1  -7  14     5689.36     5490.25    118.29 o 
   0  -7  14     4295.02     4102.54     74.18 o 
   1  -7  14      717.37      761.27     37.18 o 
   2  -7  14       72.12       59.94     24.97 o 
   3  -7  14     1209.59     1128.50     38.88 o 
   4  -7  14     2505.39     2413.38     58.79 o 
   5  -7  14     1835.86     1682.27     67.85 o 
   6  -7  14      787.11      782.63     57.78 o 
   7  -7  14       93.16       64.33     41.92 o 
 -10  -6  14       33.76      -40.99     46.05 o 
  -9  -6  14      249.91      262.17     54.75 o 
  -8  -6  14      655.91      619.13     78.09 o 
  -7  -6  14      890.25      855.59     57.53 o 
  -6  -6  14       14.36      -36.76     29.51 o 
  -5  -6  14      249.06      188.92     79.92 o 
  -4  -6  14       31.46       21.34     21.84 o 
  -3  -6  14     1259.16     1156.97     42.04 o 
  -2  -6  14     2064.78     1956.65     48.45 o 
  -1  -6  14     3371.91     3244.17     72.32 o 
   0  -6  14      354.55      392.68     33.10 o 
   1  -6  14       42.05       92.74     22.78 o 
   2  -6  14       12.84       77.94     24.27 o 
   3  -6  14      346.58      310.64     28.38 o 
   4  -6  14     1258.31     1194.13     44.73 o 
   5  -6  14     1795.77     1892.89     83.54 o 
   6  -6  14      508.58      609.31     47.74 o 
   7  -6  14       16.86       29.53     41.24 o 
 -10  -5  14      768.17      883.18     75.81 o 
  -9  -5  14     1334.32     1322.74     85.78 o 
  -8  -5  14      911.98      880.65     59.38 o 
  -7  -5  14       45.97       49.88     33.73 o 
  -6  -5  14       22.95       11.76     30.60 o 
  -5  -5  14      608.80      591.13     41.27 o 
  -4  -5  14     3606.71     3546.28     86.08 o 
  -3  -5  14     2153.36     2092.54     62.34 o 
  -2  -5  14     1255.36     1225.12     52.94 o 
  -1  -5  14      102.29       85.10     25.52 o 
   0  -5  14       29.03       25.56     29.43 o 
   1  -5  14      519.51      567.88     29.27 o 
   2  -5  14      982.11      968.06     41.69 o 
   3  -5  14     1622.43     1439.36     48.91 o 
   4  -5  14      528.85      620.37     34.47 o 
   5  -5  14      171.98      166.83     42.45 o 
   6  -5  14       54.57       59.40     40.54 o 
   7  -5  14       47.97       71.05     36.76 o 
 -10  -4  14      936.49      996.97     77.49 o 
  -9  -4  14     2023.80     2279.48    108.10 o 
  -8  -4  14     2037.41     2177.54     82.80 o 
  -7  -4  14      263.78      166.60     38.89 o 
  -6  -4  14      247.92      209.02     32.31 o 
  -5  -4  14     1966.51     2006.75     76.20 o 
  -4  -4  14     4833.29     4801.40    125.55 o 
  -3  -4  14     3383.26     3469.38     73.72 o 
  -2  -4  14     3175.49     3097.84     67.94 o 
  -1  -4  14      774.28      823.04     41.32 o 
   0  -4  14     1333.68     1160.07     52.91 o 
   1  -4  14     3888.08     3796.58     73.02 o 
   2  -4  14     4412.58     4319.24     79.01 o 
   3  -4  14     1678.11     1526.80     48.04 o 
   4  -4  14      659.10      625.24     38.47 o 
   5  -4  14      301.89      283.27     38.07 o 
   6  -4  14      372.01      386.79     41.71 o 
   7  -4  14      524.07      600.40     48.71 o 
 -10  -3  14      655.60      710.22     68.58 o 
  -9  -3  14     1158.91     1319.37     83.32 o 
  -8  -3  14     1067.85     1080.57     62.57 o 
  -7  -3  14      256.65      240.90     49.63 o 
  -6  -3  14       73.81      101.22     34.61 o 
  -5  -3  14     1359.00     1424.27     65.52 o 
  -4  -3  14     2467.99     2311.18     80.94 o 
  -3  -3  14     7045.08     7256.65    155.39 o 
  -2  -3  14     3488.83     3586.02     75.16 o 
  -1  -3  14       55.59       41.17     25.57 o 
   0  -3  14      486.09      531.13     32.89 o 
   1  -3  14     2714.63     2617.35     59.60 o 
   2  -3  14     5156.73     5135.61     89.56 o 
   3  -3  14     3021.70     2981.03     72.93 o 
   4  -3  14     1052.66     1127.86     50.20 o 
   5  -3  14       29.83       44.22     34.04 o 
   6  -3  14      519.31      482.61     44.88 o 
   7  -3  14      893.85      920.05     63.82 o 
  -9  -2  14       77.10      112.10     47.73 o 
  -8  -2  14       29.66       59.94     35.29 o 
  -7  -2  14       25.40       -5.26     32.92 o 
  -6  -2  14      396.43      472.98     47.73 o 
  -5  -2  14     1080.10     1035.38     60.43 o 
  -4  -2  14     1725.77     1811.37     62.34 o 
  -3  -2  14      714.99      765.22     43.04 o 
  -2  -2  14      718.28      728.92     37.92 o 
  -1  -2  14      123.05      124.74     25.06 o 
   0  -2  14      436.04      507.16     33.80 o 
   1  -2  14     2115.15     2010.25     53.51 o 
   2  -2  14     2907.98     2994.46     57.63 o 
   3  -2  14      480.95      490.73     40.05 o 
   4  -2  14      229.82      234.44     36.35 o 
   5  -2  14        0.10        0.21     33.44 o 
   6  -2  14      188.76      162.12     50.62 o 
  -9  -1  14        5.32       16.64     43.52 o 
  -8  -1  14      192.43      198.93     51.59 o 
  -7  -1  14     1302.42     1321.82    140.91 o 
  -6  -1  14     1728.98     1576.81     71.86 o 
  -5  -1  14      830.18      922.92     92.27 o 
  -4  -1  14      416.33      461.73     39.95 o 
  -3  -1  14       20.86       25.15     22.71 o 
  -2  -1  14      261.58      280.26     30.41 o 
  -1  -1  14     1190.83     1195.27     42.88 o 
   0  -1  14     1453.63     1431.79     46.63 o 
   1  -1  14     1247.45     1276.19     45.34 o 
   2  -1  14       27.75       -8.38     24.02 o 
   3  -1  14        2.72      -58.93     35.33 o 
   4  -1  14       13.56       46.92     32.64 o 
   5  -1  14      302.48      388.89     81.54 o 
   6  -1  14      409.65      396.18    105.85 o 
  -9   0  14       60.89       37.62     46.75 o 
  -8   0  14      283.16      244.34     44.60 o 
  -7   0  14     1570.82     1609.01    126.56 o 
  -6   0  14     3080.57     3097.40    100.70 o 
  -5   0  14     2214.70     2159.60    104.84 o 
  -4   0  14      575.87      541.97     43.40 o 
  -3   0  14      312.95      285.47     31.07 o 
  -2   0  14     1650.96     1544.03     80.07 o 
  -1   0  14     2022.56     2064.22     76.11 o 
   0   0  14     2891.72     3067.16     68.32 o 
   1   0  14     1434.60     1378.30     64.54 o 
   2   0  14      119.17      128.88     30.07 o 
   3   0  14      249.13      255.08     45.67 o 
   4   0  14      999.46     1039.63     65.11 o 
   5   0  14      639.02      623.27     72.05 o 
   6   0  14      418.44      316.72    107.96 o 
  -9   1  14        0.07      -37.13     43.73 o 
  -8   1  14      257.22      309.94     61.45 o 
  -7   1  14     1388.03     1546.88     75.35 o 
  -6   1  14     1314.76     1430.69     72.12 o 
  -5   1  14     2122.99     2236.95     74.24 o 
  -4   1  14      530.58      568.14     45.65 o 
  -3   1  14       83.67      112.50     28.17 o 
  -2   1  14      606.67      673.88     49.02 o 
  -1   1  14     2607.77     2695.86     78.94 o 
   0   1  14     3839.20     4067.66     81.72 o 
   1   1  14     1398.93     1500.10     84.64 o 
   2   1  14      222.83      284.50     35.10 o 
   3   1  14       65.85       91.64     41.56 o 
   4   1  14      590.16      579.53     56.94 o 
   5   1  14     1148.67     1283.29    139.41 o 
  -8   2  14      234.70      290.68     60.30 o 
  -7   2  14      394.40      363.56     50.69 o 
  -6   2  14      445.88      468.69     76.44 o 
  -5   2  14      313.24      353.19     42.07 o 
  -4   2  14       76.00        7.09     34.28 o 
  -3   2  14      279.25      345.35     34.95 o 
  -2   2  14      574.72      685.16     45.24 o 
  -1   2  14      969.39     1036.68     51.09 o 
   0   2  14     1500.97     1602.62     58.25 o 
   1   2  14      948.82     1033.33     52.01 o 
   2   2  14      223.57      259.71     46.14 o 
   3   2  14      164.03      186.15     46.99 o 
   4   2  14      519.67      280.36    100.45 o 
   5   2  14      775.08      961.24    130.56 o 
  -8   3  14      489.98      598.66     71.14 o 
  -7   3  14      368.68      368.83     53.42 o 
  -6   3  14       31.78       37.92     35.49 o 
  -5   3  14      107.05       33.90     36.72 o 
  -4   3  14      676.05      675.16     54.51 o 
  -3   3  14      763.93      774.37     45.80 o 
  -2   3  14      757.83      775.31     55.41 o 
  -1   3  14      867.28     1051.15     60.37 o 
   0   3  14      235.37      189.33     36.71 o 
   1   3  14        0.70       -8.35     34.48 o 
   2   3  14      349.51      381.20     52.06 o 
   3   3  14      453.28      611.53     71.54 o 
   4   3  14      303.63      428.32    108.52 o 
  -7   4  14      379.40      380.64     56.26 o 
  -6   4  14        1.86       15.78     38.31 o 
  -5   4  14       86.70       61.45     38.98 o 
  -4   4  14      992.45     1083.71     62.25 o 
  -3   4  14     2986.90     3235.58     80.41 o 
  -2   4  14     1315.09     1374.53     66.60 o 
  -1   4  14      583.16      595.66     52.87 o 
   0   4  14        5.71       10.39     36.36 o 
   1   4  14      495.45      521.11     44.74 o 
   2   4  14      621.58      590.54    119.96 o 
   3   4  14      993.96     1188.46    133.37 o 
   4   4  14      587.12      570.68    119.75 o 
  -7   5  14      537.24      679.62     66.24 o 
  -6   5  14      118.45      147.32     50.57 o 
  -5   5  14       77.54       61.58     48.35 o 
  -4   5  14     1429.49     1593.65     72.44 o 
  -3   5  14      950.49     1058.08     74.13 o 
  -2   5  14     1199.57     1328.97     68.09 o 
  -1   5  14      644.94      692.26     62.52 o 
   0   5  14       21.24       66.57     40.49 o 
   1   5  14      236.93      236.68     56.17 o 
   2   5  14     1312.03     1307.15    131.26 o 
   3   5  14      912.78      947.90    129.09 o 
  -6   6  14        5.35      -40.51     46.47 o 
  -5   6  14       95.83       81.67     52.22 o 
  -4   6  14      251.67      337.02     66.16 o 
  -3   6  14      530.44      585.92     68.99 o 
  -2   6  14      542.48      672.44    123.44 o 
  -1   6  14      285.19      312.34     59.35 o 
   0   6  14       14.73       54.43     63.98 o 
   1   6  14      206.36      203.83     52.11 o 
   2   6  14      244.64       33.55     87.32 o 
  -4   7  14      458.71      543.20     70.74 o 
  -3   7  14       89.40       88.84     54.82 o 
  -2   7  14        1.59      -27.24     50.79 o 
  -1   7  14       29.24      -21.89     86.76 o 
   0   7  14       76.04       86.89     51.88 o 
  -3 -18  15      553.22      650.28     92.16 o 
  -2 -18  15      416.09      512.70     77.56 o 
  -1 -18  15       34.00      116.66     80.72 o 
   0 -18  15      527.50      366.34     93.01 o 
   1 -18  15     1174.38     1281.39    126.98 o 
   2 -18  15     1316.63     1405.15    144.60 o 
  -5 -17  15      755.96      738.37     98.62 o 
  -4 -17  15      882.29     1074.74    108.80 o 
  -3 -17  15      570.23      651.05     89.36 o 
  -2 -17  15      173.46      141.51     65.77 o 
  -1 -17  15       53.86       22.54     42.04 o 
   0 -17  15      466.45      587.74    100.31 o 
   1 -17  15      897.84      766.94    111.61 o 
   2 -17  15     1648.66     1664.44    145.37 o 
   3 -17  15      528.49      591.00     78.38 o 
  -6 -16  15      441.70      373.08     88.51 o 
  -5 -16  15      690.35      842.54     99.68 o 
  -4 -16  15       76.93      -30.67     64.30 o 
  -3 -16  15       60.07      -19.86     60.16 o 
  -2 -16  15       25.48     -101.01     51.17 o 
  -1 -16  15      427.06      538.48     58.34 o 
   0 -16  15      612.12      587.52    103.75 o 
   1 -16  15      557.92      480.20    105.64 o 
   2 -16  15      274.80      201.24     65.85 o 
   3 -16  15       79.57      -35.33     58.98 o 
   4 -16  15        3.44      -23.35     59.82 o 
  -6 -15  15      838.14      998.79    105.99 o 
  -5 -15  15      409.17      347.40     59.86 o 
  -4 -15  15      290.65      340.02     77.35 o 
  -3 -15  15      352.86      245.12     71.18 o 
  -2 -15  15     1338.37     1391.50     76.57 o 
  -1 -15  15     1479.50     1408.18     76.18 o 
   0 -15  15      960.61      908.31    110.70 o 
   1 -15  15      552.67      402.03     93.29 o 
   2 -15  15       16.26       35.26     56.38 o 
   3 -15  15      283.80      314.37     82.06 o 
   4 -15  15      230.74      166.38     67.60 o 
   5 -15  15      694.99      577.43    110.35 o 
  -7 -14  15     1095.12     1223.83    104.52 o 
  -6 -14  15     1623.60     1762.27     92.01 o 
  -5 -14  15      710.52      614.97     64.86 o 
  -4 -14  15       41.13       17.13     59.66 o 
  -3 -14  15      168.70      193.74     66.19 o 
  -2 -14  15     2254.64     2377.51     92.26 o 
  -1 -14  15     2973.87     3023.96    106.04 o 
   0 -14  15     2176.67     2218.29     73.51 o 
   1 -14  15      979.58     1022.92     80.09 o 
   2 -14  15        6.16      -47.85     54.87 o 
   3 -14  15      240.23      257.15     91.67 o 
   4 -14  15     1397.13     1530.27     96.59 o 
   5 -14  15     1400.58     1314.88    105.68 o 
  -7 -13  15      780.40      822.96     88.66 o 
  -6 -13  15      660.79      664.35     63.27 o 
  -5 -13  15      385.33      422.04     56.34 o 
  -4 -13  15       41.19      -18.95     56.23 o 
  -3 -13  15      242.64      149.51     61.84 o 
  -2 -13  15     1005.88     1071.62    104.41 o 
  -1 -13  15     3287.21     3541.22    115.45 o 
   0 -13  15     2258.29     2244.61     94.82 o 
   1 -13  15      752.55      785.71     72.58 o 
   2 -13  15      151.72      184.02     59.13 o 
   3 -13  15      365.77      431.74     69.29 o 
   4 -13  15     1503.67     1410.47     71.43 o 
   5 -13  15     1649.55     1636.43     89.67 o 
  -8 -12  15      352.43      326.89     68.44 o 
  -7 -12  15      260.70      217.26     48.50 o 
  -6 -12  15       22.47      -13.47     37.32 o 
  -5 -12  15       38.34       17.67     32.18 o 
  -4 -12  15      143.93      117.32     51.98 o 
  -3 -12  15      682.74      839.87     86.48 o 
  -2 -12  15     1044.14     1113.12     67.97 o 
  -1 -12  15      760.65      733.39     61.50 o 
   0 -12  15      467.14      321.96     69.75 o 
   1 -12  15       61.33        5.30     50.30 o 
   2 -12  15      106.76      137.22     55.50 o 
   3 -12  15      650.93      651.07     53.02 o 
   4 -12  15      790.02      740.14     59.56 o 
   5 -12  15      508.58      517.37     65.03 o 
   6 -12  15      316.81      252.32     59.20 o 
  -8 -11  15      547.30      634.13     78.06 o 
  -7 -11  15      365.63      228.60     47.44 o 
  -6 -11  15      167.40      102.23     40.78 o 
  -5 -11  15      878.07      972.64     45.52 o 
  -4 -11  15     2134.23     2004.86     66.81 o 
  -3 -11  15     1745.97     1763.98    112.31 o 
  -2 -11  15     1232.62     1265.57     70.18 o 
  -1 -11  15      548.24      474.66     44.43 o 
   0 -11  15      470.58      492.73     43.50 o 
   1 -11  15     1482.21     1611.50     67.17 o 
   2 -11  15     1180.54     1109.73     57.24 o 
   3 -11  15     1225.27     1130.69     60.20 o 
   4 -11  15      565.16      544.91     54.89 o 
   5 -11  15      123.10      139.53     53.34 o 
   6 -11  15       48.83       52.70     51.84 o 
  -9 -10  15      801.91      776.14     82.13 o 
  -8 -10  15     1345.80     1488.05    100.31 o 
  -7 -10  15      146.24      170.03     44.47 o 
  -6 -10  15       60.80       24.73     35.50 o 
  -5 -10  15      872.21      791.14     47.97 o 
  -4 -10  15     4411.50     4412.18     88.76 o 
  -3 -10  15     3545.24     3664.54    114.08 o 
  -2 -10  15     1372.78     1361.68     59.24 o 
  -1 -10  15      195.25      164.94     35.64 o 
   0 -10  15      479.62      449.20     42.35 o 
   1 -10  15     2713.88     2618.55     94.34 o 
   2 -10  15     3257.37     2858.53     81.84 o 
   3 -10  15     2444.66     2075.22     72.73 o 
   4 -10  15      989.01      948.41     90.89 o 
   5 -10  15       14.34        5.40     46.94 o 
   6 -10  15      444.59      371.74     60.19 o 
  -9  -9  15      523.98      560.15     73.28 o 
  -8  -9  15      720.94      824.06    107.40 o 
  -7  -9  15       30.98       -6.64     37.60 o 
  -6  -9  15       99.42       62.77     39.20 o 
  -5  -9  15      952.97     1069.11     63.78 o 
  -4  -9  15     1553.84     1614.74     58.54 o 
  -3  -9  15     2488.26     2307.70    206.69 o 
  -2  -9  15     1270.58     1316.77     49.50 o 
  -1  -9  15      260.47      210.33     36.89 o 
   0  -9  15      266.93      199.92     30.87 o 
   1  -9  15     1387.45     1313.71     48.58 o 
   2  -9  15     3071.80     2876.77     70.38 o 
   3  -9  15     2383.24     2242.95     59.17 o 
   4  -9  15      719.90      668.95     55.47 o 
   5  -9  15       38.86      -14.13     74.79 o 
   6  -9  15      190.75      244.13     56.44 o 
  -9  -8  15      162.97      191.49     58.96 o 
  -8  -8  15       55.68       34.10     38.62 o 
  -7  -8  15      113.95       13.20     37.68 o 
  -6  -8  15      636.61      764.53     57.56 o 
  -5  -8  15      845.59      738.75     54.88 o 
  -4  -8  15      842.87      758.50     43.65 o 
  -3  -8  15      159.12      183.74     51.61 o 
  -2  -8  15      266.35      309.16     45.99 o 
  -1  -8  15       37.88        0.17     27.29 o 
   0  -8  15      825.73      864.25     43.89 o 
   1  -8  15      374.15      366.18     49.39 o 
   2  -8  15      727.63      695.29     42.58 o 
   3  -8  15      718.09      829.54     53.91 o 
   4  -8  15      452.46      440.98     44.43 o 
   5  -8  15       17.55       16.67     39.50 o 
   6  -8  15      215.80       94.55     52.39 o 
  -9  -7  15        8.99      -34.61     45.98 o 
  -8  -7  15      241.81      247.78     46.44 o 
  -7  -7  15     1229.12     1165.60     66.72 o 
  -6  -7  15     2591.80     2622.43     92.10 o 
  -5  -7  15     1924.63     1948.41     77.03 o 
  -4  -7  15      847.43      902.75     41.74 o 
  -3  -7  15        4.69      -21.16     20.74 o 
  -2  -7  15      489.88      557.78     51.05 o 
  -1  -7  15     1742.24     1583.00     53.54 o 
   0  -7  15     1497.93     1323.67     43.61 o 
   1  -7  15     1013.45     1002.37     45.01 o 
   2  -7  15      568.74      581.18     36.34 o 
   3  -7  15       82.31       44.23     28.01 o 
   4  -7  15      342.60      335.76     53.60 o 
   5  -7  15      504.10      503.49     52.76 o 
   6  -7  15      517.33      649.56     56.70 o 
  -9  -6  15       10.16       30.67     46.12 o 
  -8  -6  15      142.62       86.87     57.77 o 
  -7  -6  15     2190.57     2348.80     88.47 o 
  -6  -6  15     3356.18     3418.51    106.47 o 
  -5  -6  15     3509.21     3410.26     87.57 o 
  -4  -6  15      870.02      906.84     72.35 o 
  -3  -6  15      230.04      262.06     28.24 o 
  -2  -6  15      547.38      518.13     41.51 o 
  -1  -6  15     5645.68     5555.88    104.54 o 
   0  -6  15     4561.49     4427.21     90.70 o 
   1  -6  15     2763.73     2569.74     65.84 o 
   2  -6  15      770.00      758.48     51.76 o 
   3  -6  15       10.19        9.79     26.19 o 
   4  -6  15      938.63      932.07     52.27 o 
   5  -6  15     1391.12     1462.25     54.47 o 
   6  -6  15     1331.27     1332.84     68.47 o 
  -9  -5  15        5.74      -10.46     45.56 o 
  -8  -5  15      252.15      244.62     45.11 o 
  -7  -5  15      618.62      747.65    147.20 o 
  -6  -5  15     2723.15     2778.16     94.55 o 
  -5  -5  15     2408.39     2385.82     72.27 o 
  -4  -5  15     1131.04     1229.34     52.43 o 
  -3  -5  15       23.44      -14.95     24.99 o 
  -2  -5  15      984.68     1080.79     53.02 o 
  -1  -5  15     2581.58     2662.99     67.67 o 
   0  -5  15     6788.64     6605.64    119.27 o 
   1  -5  15     1995.36     2058.26     62.33 o 
   2  -5  15      874.84      902.71     50.02 o 
   3  -5  15        8.74      -19.16     31.06 o 
   4  -5  15      771.36      912.60     62.42 o 
   5  -5  15     1534.49     1556.21     62.49 o 
   6  -5  15     1767.95     1891.74     77.32 o 
  -9  -4  15       93.47      131.19     52.08 o 
  -8  -4  15      351.01      321.31     46.39 o 
  -7  -4  15     1295.16     1254.61     75.74 o 
  -6  -4  15      399.58      409.44     39.78 o 
  -5  -4  15       55.75       16.86     32.55 o 
  -4  -4  15        1.46       23.11     26.21 o 
  -3  -4  15      592.49      563.82     49.01 o 
  -2  -4  15      751.83      721.71     47.78 o 
  -1  -4  15     2223.24     2086.81     81.08 o 
   0  -4  15     1017.08     1016.97     49.05 o 
   1  -4  15      527.04      587.92     35.93 o 
   2  -4  15       93.39      106.70     33.80 o 
   3  -4  15      150.06      186.78     34.48 o 
   4  -4  15      236.64      287.07     48.77 o 
   5  -4  15      827.46      783.80     62.64 o 
   6  -4  15      586.31      736.21     69.94 o 
  -9  -3  15     1020.09     1024.90     80.02 o 
  -8  -3  15     1111.38     1124.68     67.24 o 
  -7  -3  15     1007.28     1021.40     64.08 o 
  -6  -3  15      101.04       85.76     49.10 o 
  -5  -3  15      432.32      433.65     47.50 o 
  -4  -3  15     1925.81     1890.09    122.91 o 
  -3  -3  15     2198.25     2161.96     59.19 o 
  -2  -3  15     1838.85     1849.72     66.00 o 
  -1  -3  15     1275.63     1269.19     67.23 o 
   0  -3  15        4.71      -16.35     24.25 o 
   1  -3  15      253.51      288.85     30.80 o 
   2  -3  15      371.38      355.49     41.23 o 
   3  -3  15      772.24      800.91     58.69 o
[truncated: 51,452 more chars]
